# Supplementary material for: Tick-borne Apicomplexa in wildlife and ticks of French Guiana
Source: Parasite. 2024 Aug 15;31:49. doi: 10.1051/parasite/2024052 (PMC11334698; doi:10.1051/parasite/2024052)
Supplement: Supplementary file 1 — Table S1: List and locations of samples examined for the presence of tick-borne Apicomplexa in French Guiana. [file parasite-31-49-s1.zip]

Archive with 1 entries (1 files):
- parasite240097-1-olm/Koual_Table_S1.xlsx
