# Supplementary material for: Tick-borne Apicomplexa in wildlife and ticks of French Guiana
Source: Parasite. 2024 Aug 15;31:49. doi: 10.1051/parasite/2024052 (PMC11334698; doi:10.1051/parasite/2024052)
Supplement: Supplementary file 1 — Table S1: List and locations of samples examined for the presence of tick-borne Apicomplexa in French Guiana. [file parasite-31-49-s1.zip › parasite240097-1-olm/Koual_Table_S1.xlsx]

## Sheet: Table_S1
Table S1
Tick-borne Apicomplexa in wildlife and ticks of French Guiana Koual et al.
Table S1. List and locations of samples examined for the presence of tick-borne Apicomplexa in French Guiana.													Details by genus of tick-borne Apicomplexa (0: non-infected; 1: infected)
													Order: Piroplasmida			Order: Eucoccidiorida
Host species	Species local name	Class	Infraclass	Order	Family	Sample type	Sampling location	Sampling date	Stage (ticks)	Sex (ticks)	Feeding status (ticks)	Tick-borne Apicomplexa (all genera) (0: non-infected; 1: infected)	Babesia	Theileria	Cytauxzoon	Hepatozoon	Hemolivia
Caluromys philander	Bare-tailed woolly opossum	Mammalia	Marsupialia	Didelphimorphia	Didelphidae	Spleen	Saint-Georges-de-l'Oyapock	2006	_	_	_	0	0	0	0	0	0
Caluromys philander	Bare-tailed woolly opossum	Mammalia	Marsupialia	Didelphimorphia	Didelphidae	Spleen	Cayenne	2008	_	_	_	0	0	0	0	0	0
Caluromys philander	Bare-tailed woolly opossum	Mammalia	Marsupialia	Didelphimorphia	Didelphidae	Spleen	Cayenne	2001	_	_	_	0	0	0	0	0	0
Caluromys philander	Bare-tailed woolly opossum	Mammalia	Marsupialia	Didelphimorphia	Didelphidae	Spleen	Cayenne	2001	_	_	_	0	0	0	0	0	0
Caluromys philander	Bare-tailed woolly opossum	Mammalia	Marsupialia	Didelphimorphia	Didelphidae	Spleen	Cayenne	2001	_	_	_	0	0	0	0	0	0
Didelphis marsupialis	Common opossum	Mammalia	Marsupialia	Didelphimorphia	Didelphidae	Spleen	Cayenne (Camp du Tigre)	2001	_	_	_	0	0	0	0	0	0
Didelphis marsupialis	Common opossum	Mammalia	Marsupialia	Didelphimorphia	Didelphidae	Spleen	Cayenne (Camp du Tigre)	2001	_	_	_	0	0	0	0	0	0
Didelphis marsupialis	Common opossum	Mammalia	Marsupialia	Didelphimorphia	Didelphidae	Spleen	Cayenne (Camp du Tigre)	2005	_	_	_	0	0	0	0	0	0
Didelphis marsupialis	Common opossum	Mammalia	Marsupialia	Didelphimorphia	Didelphidae	Spleen	Cayenne (Camp du Tigre)	2005	_	_	_	0	0	0	0	0	0
Didelphis marsupialis	Common opossum	Mammalia	Marsupialia	Didelphimorphia	Didelphidae	Spleen	Cayenne (Camp du Tigre)	2005	_	_	_	0	0	0	0	0	0
Didelphis marsupialis	Common opossum	Mammalia	Marsupialia	Didelphimorphia	Didelphidae	Spleen	Cayenne (Camp du Tigre)	2005	_	_	_	0	0	0	0	0	0
Didelphis marsupialis	Common opossum	Mammalia	Marsupialia	Didelphimorphia	Didelphidae	Spleen	Cayenne (Camp du Tigre)	2005	_	_	_	0	0	0	0	0	0
Didelphis marsupialis	Common opossum	Mammalia	Marsupialia	Didelphimorphia	Didelphidae	Spleen	Cayenne (Camp du Tigre)	2005	_	_	_	0	0	0	0	0	0
Didelphis marsupialis	Common opossum	Mammalia	Marsupialia	Didelphimorphia	Didelphidae	Spleen	Cayenne (Camp du Tigre)	2005	_	_	_	0	0	0	0	0	0
Didelphis marsupialis	Common opossum	Mammalia	Marsupialia	Didelphimorphia	Didelphidae	Spleen	Cayenne (Camp du Tigre)	2005	_	_	_	0	0	0	0	0	0
Didelphis marsupialis	Common opossum	Mammalia	Marsupialia	Didelphimorphia	Didelphidae	Spleen	Cayenne (Camp du Tigre)	2005	_	_	_	0	0	0	0	0	0
Didelphis marsupialis	Common opossum	Mammalia	Marsupialia	Didelphimorphia	Didelphidae	Spleen	Cayenne (Camp du Tigre)	2005	_	_	_	0	0	0	0	0	0
Didelphis marsupialis	Common opossum	Mammalia	Marsupialia	Didelphimorphia	Didelphidae	Spleen	Cayenne (Camp du Tigre)	2005	_	_	_	0	0	0	0	0	0
Didelphis marsupialis	Common opossum	Mammalia	Marsupialia	Didelphimorphia	Didelphidae	Spleen	Cayenne (Camp du Tigre)	2005	_	_	_	0	0	0	0	0	0
Didelphis marsupialis	Common opossum	Mammalia	Marsupialia	Didelphimorphia	Didelphidae	Spleen	Cayenne (Camp du Tigre)	2005	_	_	_	0	0	0	0	0	0
Didelphis marsupialis	Common opossum	Mammalia	Marsupialia	Didelphimorphia	Didelphidae	Spleen	Cayenne (Camp du Tigre)	2005	_	_	_	0	0	0	0	0	0
Didelphis marsupialis	Common opossum	Mammalia	Marsupialia	Didelphimorphia	Didelphidae	Spleen	Cayenne (Camp du Tigre)	2005	_	_	_	0	0	0	0	0	0
Didelphis marsupialis	Common opossum	Mammalia	Marsupialia	Didelphimorphia	Didelphidae	Spleen	Cayenne (Camp du Tigre)	2005	_	_	_	0	0	0	0	0	0
Didelphis marsupialis	Common opossum	Mammalia	Marsupialia	Didelphimorphia	Didelphidae	Spleen	Cayenne (Camp du Tigre)	2005	_	_	_	1	0	0	0	1	0
Didelphis marsupialis	Common opossum	Mammalia	Marsupialia	Didelphimorphia	Didelphidae	Spleen	Cayenne (Camp du Tigre)	2005	_	_	_	1	0	0	0	1	0
Didelphis marsupialis	Common opossum	Mammalia	Marsupialia	Didelphimorphia	Didelphidae	Spleen	Cayenne (Camp du Tigre)	2005	_	_	_	1	0	0	0	1	0
Didelphis marsupialis	Common opossum	Mammalia	Marsupialia	Didelphimorphia	Didelphidae	Spleen	Cayenne (Camp du Tigre)	2005	_	_	_	0	0	0	0	0	0
Didelphis marsupialis	Common opossum	Mammalia	Marsupialia	Didelphimorphia	Didelphidae	Spleen	Cayenne (Camp du Tigre)	2005	_	_	_	1	0	0	0	1	0
Didelphis marsupialis	Common opossum	Mammalia	Marsupialia	Didelphimorphia	Didelphidae	Spleen	Cayenne (Camp du Tigre)	2005	_	_	_	0	0	0	0	0	0
Didelphis marsupialis	Common opossum	Mammalia	Marsupialia	Didelphimorphia	Didelphidae	Spleen	Cayenne (Camp du Tigre)	2005	_	_	_	0	0	0	0	0	0
Didelphis marsupialis	Common opossum	Mammalia	Marsupialia	Didelphimorphia	Didelphidae	Spleen	Cayenne (Camp du Tigre)	2005	_	_	_	0	0	0	0	0	0
Didelphis marsupialis	Common opossum	Mammalia	Marsupialia	Didelphimorphia	Didelphidae	Spleen	Cayenne (Camp du Tigre)	2005	_	_	_	0	0	0	0	0	0
Didelphis marsupialis	Common opossum	Mammalia	Marsupialia	Didelphimorphia	Didelphidae	Spleen	Cayenne (Camp du Tigre)	2005	_	_	_	0	0	0	0	0	0
Didelphis marsupialis	Common opossum	Mammalia	Marsupialia	Didelphimorphia	Didelphidae	Spleen	Cayenne (Camp du Tigre)	2005	_	_	_	0	0	0	0	0	0
Didelphis marsupialis	Common opossum	Mammalia	Marsupialia	Didelphimorphia	Didelphidae	Spleen	Cayenne (Camp du Tigre)	2005	_	_	_	1	0	0	0	1	0
Didelphis marsupialis	Common opossum	Mammalia	Marsupialia	Didelphimorphia	Didelphidae	Spleen	Cayenne (Camp du Tigre)	2005	_	_	_	0	0	0	0	0	0
Didelphis marsupialis	Common opossum	Mammalia	Marsupialia	Didelphimorphia	Didelphidae	Spleen	Cayenne (Camp du Tigre)	2006	_	_	_	1	0	0	0	1	0
Didelphis marsupialis	Common opossum	Mammalia	Marsupialia	Didelphimorphia	Didelphidae	Spleen	Cayenne (Camp du Tigre)	2006	_	_	_	1	0	0	0	1	0
Didelphis marsupialis	Common opossum	Mammalia	Marsupialia	Didelphimorphia	Didelphidae	Spleen	Cayenne (Camp du Tigre)	2006	_	_	_	0	0	0	0	0	0
Didelphis marsupialis	Common opossum	Mammalia	Marsupialia	Didelphimorphia	Didelphidae	Spleen	Cayenne (Camp du Tigre)	2006	_	_	_	0	0	0	0	0	0
Didelphis marsupialis	Common opossum	Mammalia	Marsupialia	Didelphimorphia	Didelphidae	Spleen	Cayenne (Camp du Tigre)	2006	_	_	_	0	0	0	0	0	0
Didelphis marsupialis	Common opossum	Mammalia	Marsupialia	Didelphimorphia	Didelphidae	Spleen	Cayenne (Camp du Tigre)	2007	_	_	_	0	0	0	0	0	0
Didelphis marsupialis	Common opossum	Mammalia	Marsupialia	Didelphimorphia	Didelphidae	Spleen	Cayenne (Camp du Tigre)	2007	_	_	_	0	0	0	0	0	0
Didelphis marsupialis	Common opossum	Mammalia	Marsupialia	Didelphimorphia	Didelphidae	Spleen	Cayenne (Camp du Tigre)	2007	_	_	_	0	0	0	0	0	0
Didelphis marsupialis	Common opossum	Mammalia	Marsupialia	Didelphimorphia	Didelphidae	Spleen	Cacao	2010	_	_	_	0	0	0	0	0	0
Didelphis marsupialis	Common opossum	Mammalia	Marsupialia	Didelphimorphia	Didelphidae	Spleen	Cacao	2010	_	_	_	0	0	0	0	0	0
Didelphis marsupialis	Common opossum	Mammalia	Marsupialia	Didelphimorphia	Didelphidae	Spleen	Cacao	2011	_	_	_	0	0	0	0	0	0
Didelphis marsupialis	Common opossum	Mammalia	Marsupialia	Didelphimorphia	Didelphidae	Spleen	Cacao	2011	_	_	_	0	0	0	0	0	0
Didelphis marsupialis	Common opossum	Mammalia	Marsupialia	Didelphimorphia	Didelphidae	Spleen	Cacao	2011	_	_	_	0	0	0	0	0	0
Didelphis marsupialis	Common opossum	Mammalia	Marsupialia	Didelphimorphia	Didelphidae	Spleen	Roura	2012	_	_	_	0	0	0	0	0	0
Didelphis marsupialis	Common opossum	Mammalia	Marsupialia	Didelphimorphia	Didelphidae	Spleen	Roura	2012	_	_	_	0	0	0	0	0	0
Didelphis marsupialis	Common opossum	Mammalia	Marsupialia	Didelphimorphia	Didelphidae	_	Trois Palétuviers	2013	_	_	_	0	0	0	0	0	0
Didelphis marsupialis	Common opossum	Mammalia	Marsupialia	Didelphimorphia	Didelphidae	_	Trois Palétuviers	2013	_	_	_	0	0	0	0	0	0
Didelphis marsupialis	Common opossum	Mammalia	Marsupialia	Didelphimorphia	Didelphidae	Spleen	Régina	2015	_	_	_	0	0	0	0	0	0
Didelphis marsupialis	Common opossum	Mammalia	Marsupialia	Didelphimorphia	Didelphidae	Spleen	Matoury (Réserve)	2015	_	_	_	0	0	0	0	0	0
Didelphis marsupialis	Common opossum	Mammalia	Marsupialia	Didelphimorphia	Didelphidae	Spleen	Cayenne (Mont St Martin)	2017	_	_	_	0	0	0	0	0	0
Marmosa lepida	Rufous mouse opossum	Mammalia	Marsupialia	Didelphimorphia	Didelphidae	Spleen	Sinnamary	2013	_	_	_	0	0	0	0	0	0
Marmosa murina	Linnaeus's mouse opossum	Mammalia	Marsupialia	Didelphimorphia	Didelphidae	Spleen	Cayenne	2005	_	_	_	0	0	0	0	0	0
Marmosa murina	Linnaeus's mouse opossum	Mammalia	Marsupialia	Didelphimorphia	Didelphidae	Spleen	Cayenne	2005	_	_	_	0	0	0	0	0	0
Marmosa murina	Linnaeus's mouse opossum	Mammalia	Marsupialia	Didelphimorphia	Didelphidae	Spleen	Cayenne	2005	_	_	_	0	0	0	0	0	0
Marmosa murina	Linnaeus's mouse opossum	Mammalia	Marsupialia	Didelphimorphia	Didelphidae	Spleen	Cayenne	2005	_	_	_	0	0	0	0	0	0
Marmosa murina	Linnaeus's mouse opossum	Mammalia	Marsupialia	Didelphimorphia	Didelphidae	Spleen	Cayenne	2005	_	_	_	0	0	0	0	0	0
Marmosa murina	Linnaeus's mouse opossum	Mammalia	Marsupialia	Didelphimorphia	Didelphidae	Spleen	Cayenne	2005	_	_	_	0	0	0	0	0	0
Marmosa murina	Linnaeus's mouse opossum	Mammalia	Marsupialia	Didelphimorphia	Didelphidae	Spleen	Saint-Georges-de-l'Oyapock	2006	_	_	_	0	0	0	0	0	0
Marmosa murina	Linnaeus's mouse opossum	Mammalia	Marsupialia	Didelphimorphia	Didelphidae	Spleen	Saint-Georges-de-l'Oyapock	2006	_	_	_	0	0	0	0	0	0
Marmosa murina	Linnaeus's mouse opossum	Mammalia	Marsupialia	Didelphimorphia	Didelphidae	Spleen	Saint-Georges-de-l'Oyapock	2006	_	_	_	0	0	0	0	0	0
Marmosa murina	Linnaeus's mouse opossum	Mammalia	Marsupialia	Didelphimorphia	Didelphidae	Spleen	Saint-Georges-de-l'Oyapock	2006	_	_	_	0	0	0	0	0	0
Marmosa murina	Linnaeus's mouse opossum	Mammalia	Marsupialia	Didelphimorphia	Didelphidae	Spleen	Saint-Georges-de-l'Oyapock	2006	_	_	_	0	0	0	0	0	0
Marmosa murina	Linnaeus's mouse opossum	Mammalia	Marsupialia	Didelphimorphia	Didelphidae	Spleen	Saint-Georges-de-l'Oyapock	2006	_	_	_	0	0	0	0	0	0
Marmosa murina	Linnaeus's mouse opossum	Mammalia	Marsupialia	Didelphimorphia	Didelphidae	Spleen	Saint-Georges-de-l'Oyapock	2007	_	_	_	0	0	0	0	0	0
Marmosa murina	Linnaeus's mouse opossum	Mammalia	Marsupialia	Didelphimorphia	Didelphidae	Spleen	Saint-Georges-de-l'Oyapock	2007	_	_	_	0	0	0	0	0	0
Marmosa murina	Linnaeus's mouse opossum	Mammalia	Marsupialia	Didelphimorphia	Didelphidae	Spleen	Saint-Georges-de-l'Oyapock	2007	_	_	_	0	0	0	0	0	0
Marmosa murina	Linnaeus's mouse opossum	Mammalia	Marsupialia	Didelphimorphia	Didelphidae	Spleen	Saint-Georges-de-l'Oyapock	2007	_	_	_	0	0	0	0	0	0
Marmosa murina	Linnaeus's mouse opossum	Mammalia	Marsupialia	Didelphimorphia	Didelphidae	Spleen	Saint-Georges-de-l'Oyapock	2007	_	_	_	0	0	0	0	0	0
Marmosa murina	Linnaeus's mouse opossum	Mammalia	Marsupialia	Didelphimorphia	Didelphidae	Spleen	Macouria	2009	_	_	_	0	0	0	0	0	0
Marmosa murina	Linnaeus's mouse opossum	Mammalia	Marsupialia	Didelphimorphia	Didelphidae	Spleen	Macouria	2009	_	_	_	0	0	0	0	0	0
Marmosa murina	Linnaeus's mouse opossum	Mammalia	Marsupialia	Didelphimorphia	Didelphidae	Spleen	Macouria	2009	_	_	_	0	0	0	0	0	0
Marmosops parvidens	Delicate slender opossum	Mammalia	Marsupialia	Didelphimorphia	Didelphidae	Spleen	Cayenne	2006	_	_	_	0	0	0	0	0	0
Marmosops parvidens	Delicate slender opossum	Mammalia	Marsupialia	Didelphimorphia	Didelphidae	Spleen	Iracoubo	2009	_	_	_	0	0	0	0	0	0
Marmosops parvidens	Delicate slender opossum	Mammalia	Marsupialia	Didelphimorphia	Didelphidae	Spleen	Roura	2011	_	_	_	0	0	0	0	0	0
Marmosops parvidens	Delicate slender opossum	Mammalia	Marsupialia	Didelphimorphia	Didelphidae	Spleen	Roura	2012	_	_	_	0	0	0	0	0	0
Marmosops parvidens	Delicate slender opossum	Mammalia	Marsupialia	Didelphimorphia	Didelphidae	Spleen	Roura	2012	_	_	_	0	0	0	0	0	0
Metachirus nudicaudatus	Brown four-eyed opossum	Mammalia	Marsupialia	Didelphimorphia	Didelphidae	Spleen	Iracoubo	2009	_	_	_	0	0	0	0	0	0
Metachirus nudicaudatus	Brown four-eyed opossum	Mammalia	Marsupialia	Didelphimorphia	Didelphidae	Spleen	Roura	2011	_	_	_	0	0	0	0	0	0
Metachirus nudicaudatus	Brown four-eyed opossum	Mammalia	Marsupialia	Didelphimorphia	Didelphidae	Spleen	Roura	2010	_	_	_	0	0	0	0	0	0
Metachirus nudicaudatus	Brown four-eyed opossum	Mammalia	Marsupialia	Didelphimorphia	Didelphidae	Spleen	Roura	2010	_	_	_	0	0	0	0	0	0
Metachirus nudicaudatus	Brown four-eyed opossum	Mammalia	Marsupialia	Didelphimorphia	Didelphidae	Spleen	Roura	2012	_	_	_	0	0	0	0	0	0
Micoureus demerarae	Woolly mouse opossum	Mammalia	Marsupialia	Didelphimorphia	Didelphidae	Spleen	Cayenne	2005	_	_	_	0	0	0	0	0	0
Micoureus demerarae	Woolly mouse opossum	Mammalia	Marsupialia	Didelphimorphia	Didelphidae	Spleen	Cayenne	2005	_	_	_	0	0	0	0	0	0
Micoureus demerarae	Woolly mouse opossum	Mammalia	Marsupialia	Didelphimorphia	Didelphidae	Spleen	Cayenne	2005	_	_	_	0	0	0	0	0	0
Micoureus demerarae	Woolly mouse opossum	Mammalia	Marsupialia	Didelphimorphia	Didelphidae	Spleen	Cayenne	2007	_	_	_	0	0	0	0	0	0
Micoureus demerarae	Woolly mouse opossum	Mammalia	Marsupialia	Didelphimorphia	Didelphidae	Spleen	Cayenne	2007	_	_	_	0	0	0	0	0	0
Micoureus demerarae	Woolly mouse opossum	Mammalia	Marsupialia	Didelphimorphia	Didelphidae	Spleen	Cayenne	2007	_	_	_	0	0	0	0	0	0
Micoureus demerarae	Woolly mouse opossum	Mammalia	Marsupialia	Didelphimorphia	Didelphidae	Spleen	Cayenne	2007	_	_	_	0	0	0	0	0	0
Micoureus demerarae	Woolly mouse opossum	Mammalia	Marsupialia	Didelphimorphia	Didelphidae	Spleen	Cayenne	2007	_	_	_	0	0	0	0	0	0
Micoureus demerarae	Woolly mouse opossum	Mammalia	Marsupialia	Didelphimorphia	Didelphidae	Spleen	Saint-Georges	2007	_	_	_	0	0	0	0	0	0
Micoureus demerarae	Woolly mouse opossum	Mammalia	Marsupialia	Didelphimorphia	Didelphidae	Spleen	Cayenne	2008	_	_	_	0	0	0	0	0	0
Micoureus demerarae	Woolly mouse opossum	Mammalia	Marsupialia	Didelphimorphia	Didelphidae	Spleen	Cayenne	2008	_	_	_	0	0	0	0	0	0
Micoureus demerarae	Woolly mouse opossum	Mammalia	Marsupialia	Didelphimorphia	Didelphidae	Spleen	Cayenne	2008	_	_	_	0	0	0	0	0	0
Micoureus demerarae	Woolly mouse opossum	Mammalia	Marsupialia	Didelphimorphia	Didelphidae	Spleen	Macouria	2009	_	_	_	0	0	0	0	0	0
Micoureus demerarae	Woolly mouse opossum	Mammalia	Marsupialia	Didelphimorphia	Didelphidae	Spleen	Macouria	2009	_	_	_	0	0	0	0	0	0
Micoureus demerarae	Woolly mouse opossum	Mammalia	Marsupialia	Didelphimorphia	Didelphidae	Spleen	Cayenne	2009	_	_	_	0	0	0	0	0	0
Micoureus demerarae	Woolly mouse opossum	Mammalia	Marsupialia	Didelphimorphia	Didelphidae	Spleen	Cayenne	2009	_	_	_	0	0	0	0	0	0
Philander opossum	Gray four-eyed opossum	Mammalia	Marsupialia	Didelphimorphia	Didelphidae	Spleen	Cayenne	2005	_	_	_	0	0	0	0	0	0
Philander opossum	Gray four-eyed opossum	Mammalia	Marsupialia	Didelphimorphia	Didelphidae	Spleen	Cayenne	2005	_	_	_	1	0	0	0	1	0
Philander opossum	Gray four-eyed opossum	Mammalia	Marsupialia	Didelphimorphia	Didelphidae	Spleen	Cayenne	2005	_	_	_	0	0	0	0	0	0
Philander opossum	Gray four-eyed opossum	Mammalia	Marsupialia	Didelphimorphia	Didelphidae	Spleen	Cayenne	2006	_	_	_	0	0	0	0	0	0
Philander opossum	Gray four-eyed opossum	Mammalia	Marsupialia	Didelphimorphia	Didelphidae	Spleen	Cayenne	2006	_	_	_	0	0	0	0	0	0
Philander opossum	Gray four-eyed opossum	Mammalia	Marsupialia	Didelphimorphia	Didelphidae	Spleen	Cayenne	2006	_	_	_	0	0	0	0	0	0
Philander opossum	Gray four-eyed opossum	Mammalia	Marsupialia	Didelphimorphia	Didelphidae	Spleen	Saint-Georges	2007	_	_	_	0	0	0	0	0	0
Philander opossum	Gray four-eyed opossum	Mammalia	Marsupialia	Didelphimorphia	Didelphidae	Spleen	Macouria	2009	_	_	_	0	0	0	0	0	0
Philander opossum	Gray four-eyed opossum	Mammalia	Marsupialia	Didelphimorphia	Didelphidae	Spleen	Cayenne	2001	_	_	_	0	0	0	0	0	0
Philander opossum	Gray four-eyed opossum	Mammalia	Marsupialia	Didelphimorphia	Didelphidae	Spleen	Cayenne	2001	_	_	_	0	0	0	0	0	0
Philander opossum	Gray four-eyed opossum	Mammalia	Marsupialia	Didelphimorphia	Didelphidae	Spleen	Cayenne	2001	_	_	_	0	0	0	0	0	0
Philander opossum	Gray four-eyed opossum	Mammalia	Marsupialia	Didelphimorphia	Didelphidae	Spleen	Cayenne	2001	_	_	_	0	0	0	0	0	0
Philander opossum	Gray four-eyed opossum	Mammalia	Marsupialia	Didelphimorphia	Didelphidae	Spleen	Cayenne	2001	_	_	_	0	0	0	0	0	0
Philander opossum	Gray four-eyed opossum	Mammalia	Marsupialia	Didelphimorphia	Didelphidae	Spleen	Cayenne	2001	_	_	_	0	0	0	0	0	0
Philander opossum	Gray four-eyed opossum	Mammalia	Marsupialia	Didelphimorphia	Didelphidae	Spleen	Cayenne	2001	_	_	_	0	0	0	0	0	0
Philander opossum	Gray four-eyed opossum	Mammalia	Marsupialia	Didelphimorphia	Didelphidae	Spleen	Cayenne	2001	_	_	_	0	0	0	0	0	0
Philander opossum	Gray four-eyed opossum	Mammalia	Marsupialia	Didelphimorphia	Didelphidae	Spleen	Roura	2010	_	_	_	0	0	0	0	0	0
Philander opossum	Gray four-eyed opossum	Mammalia	Marsupialia	Didelphimorphia	Didelphidae	Spleen	Roura	2011	_	_	_	0	0	0	0	0	0
Philander opossum	Gray four-eyed opossum	Mammalia	Marsupialia	Didelphimorphia	Didelphidae	Spleen	Roura	2010	_	_	_	0	0	0	0	0	0
Philander opossum	Gray four-eyed opossum	Mammalia	Marsupialia	Didelphimorphia	Didelphidae	Spleen	Trois Palétuviers	2013	_	_	_	0	0	0	0	0	0
Bradypus tridactylus	Three-toed sloth	Mammalia	Placentalia	Pilosa	Bradypodidae	Blood	Matoury	2016	_	_	_	0	0	0	0	0	0
Bradypus tridactylus	Three-toed sloth	Mammalia	Placentalia	Pilosa	Bradypodidae	Blood	Matoury	2016	_	_	_	0	0	0	0	0	0
Bradypus tridactylus	Three-toed sloth	Mammalia	Placentalia	Pilosa	Bradypodidae	Blood	Matoury	2016	_	_	_	0	0	0	0	0	0
Bradypus tridactylus	Three-toed sloth	Mammalia	Placentalia	Pilosa	Bradypodidae	Blood	Matoury	2016	_	_	_	0	0	0	0	0	0
Bradypus tridactylus	Three-toed sloth	Mammalia	Placentalia	Pilosa	Bradypodidae	Blood	Matoury	2016	_	_	_	0	0	0	0	0	0
Bradypus tridactylus	Three-toed sloth	Mammalia	Placentalia	Pilosa	Bradypodidae	Blood	Matoury	2016	_	_	_	0	0	0	0	0	0
Bradypus tridactylus	Three-toed sloth	Mammalia	Placentalia	Pilosa	Bradypodidae	Blood	Matoury	2016	_	_	_	0	0	0	0	0	0
Bradypus tridactylus	Three-toed sloth	Mammalia	Placentalia	Pilosa	Bradypodidae	Blood	Matoury	2016	_	_	_	0	0	0	0	0	0
Bradypus tridactylus	Three-toed sloth	Mammalia	Placentalia	Pilosa	Bradypodidae	Blood	Matoury	2016	_	_	_	0	0	0	0	0	0
Bradypus tridactylus	Three-toed sloth	Mammalia	Placentalia	Pilosa	Bradypodidae	Blood	Matoury	2016	_	_	_	0	0	0	0	0	0
Bradypus tridactylus	Three-toed sloth	Mammalia	Placentalia	Pilosa	Bradypodidae	Blood	Matoury	2016	_	_	_	0	0	0	0	0	0
Bradypus tridactylus	Three-toed sloth	Mammalia	Placentalia	Pilosa	Bradypodidae	Blood	Matoury	2016	_	_	_	0	0	0	0	0	0
Bradypus tridactylus	Three-toed sloth	Mammalia	Placentalia	Pilosa	Bradypodidae	Blood	Petit Saut	1994-1995	_	_	_	0	0	0	0	0	0
Bradypus tridactylus	Three-toed sloth	Mammalia	Placentalia	Pilosa	Bradypodidae	Blood	Petit Saut	1994-1995	_	_	_	0	0	0	0	0	0
Bradypus tridactylus	Three-toed sloth	Mammalia	Placentalia	Pilosa	Bradypodidae	Blood	Petit Saut	1994-1995	_	_	_	0	0	0	0	0	0
Bradypus tridactylus	Three-toed sloth	Mammalia	Placentalia	Pilosa	Bradypodidae	Blood	Petit Saut	1994-1995	_	_	_	0	0	0	0	0	0
Bradypus tridactylus	Three-toed sloth	Mammalia	Placentalia	Pilosa	Bradypodidae	Blood	Petit Saut	1994-1995	_	_	_	0	0	0	0	0	0
Bradypus tridactylus	Three-toed sloth	Mammalia	Placentalia	Pilosa	Bradypodidae	Blood	Petit Saut	1994-1995	_	_	_	0	0	0	0	0	0
Bradypus tridactylus	Three-toed sloth	Mammalia	Placentalia	Pilosa	Bradypodidae	Blood	Petit Saut	1994-1995	_	_	_	0	0	0	0	0	0
Bradypus tridactylus	Three-toed sloth	Mammalia	Placentalia	Pilosa	Bradypodidae	Blood	Petit Saut	1994-1995	_	_	_	0	0	0	0	0	0
Bradypus tridactylus	Three-toed sloth	Mammalia	Placentalia	Pilosa	Bradypodidae	Blood	Petit Saut	1994-1995	_	_	_	0	0	0	0	0	0
Bradypus tridactylus	Three-toed sloth	Mammalia	Placentalia	Pilosa	Bradypodidae	Blood	Petit Saut	1994-1995	_	_	_	0	0	0	0	0	0
Bradypus tridactylus	Three-toed sloth	Mammalia	Placentalia	Pilosa	Bradypodidae	Blood	Petit Saut	1994-1995	_	_	_	0	0	0	0	0	0
Bradypus tridactylus	Three-toed sloth	Mammalia	Placentalia	Pilosa	Bradypodidae	Blood	Petit Saut	1994-1995	_	_	_	0	0	0	0	0	0
Bradypus tridactylus	Three-toed sloth	Mammalia	Placentalia	Pilosa	Bradypodidae	Blood	Petit Saut	1994-1995	_	_	_	0	0	0	0	0	0
Bradypus tridactylus	Three-toed sloth	Mammalia	Placentalia	Pilosa	Bradypodidae	Blood	Petit Saut	1994-1995	_	_	_	0	0	0	0	0	0
Bradypus tridactylus	Three-toed sloth	Mammalia	Placentalia	Pilosa	Bradypodidae	Blood	Petit Saut	1994-1995	_	_	_	0	0	0	0	0	0
Bradypus tridactylus	Three-toed sloth	Mammalia	Placentalia	Pilosa	Bradypodidae	Blood	Petit Saut	1994-1995	_	_	_	0	0	0	0	0	0
Bradypus tridactylus	Three-toed sloth	Mammalia	Placentalia	Pilosa	Bradypodidae	Blood	Petit Saut	1994-1995	_	_	_	0	0	0	0	0	0
Bradypus tridactylus	Three-toed sloth	Mammalia	Placentalia	Pilosa	Bradypodidae	Blood	Petit Saut	1994-1995	_	_	_	0	0	0	0	0	0
Bradypus tridactylus	Three-toed sloth	Mammalia	Placentalia	Pilosa	Bradypodidae	Blood	Petit Saut	1994-1995	_	_	_	0	0	0	0	0	0
Bradypus tridactylus	Three-toed sloth	Mammalia	Placentalia	Pilosa	Bradypodidae	Blood	Petit Saut	1994-1995	_	_	_	0	0	0	0	0	0
Bradypus tridactylus	Three-toed sloth	Mammalia	Placentalia	Pilosa	Bradypodidae	Blood	Petit Saut	1994-1995	_	_	_	0	0	0	0	0	0
Bradypus tridactylus	Three-toed sloth	Mammalia	Placentalia	Pilosa	Bradypodidae	Blood	Petit Saut	1994-1995	_	_	_	0	0	0	0	0	0
Bradypus tridactylus	Three-toed sloth	Mammalia	Placentalia	Pilosa	Bradypodidae	Blood	Petit Saut	1994-1995	_	_	_	0	0	0	0	0	0
Bradypus tridactylus	Three-toed sloth	Mammalia	Placentalia	Pilosa	Bradypodidae	Blood	Petit Saut	1994-1995	_	_	_	0	0	0	0	0	0
Bradypus tridactylus	Three-toed sloth	Mammalia	Placentalia	Pilosa	Bradypodidae	Blood	Petit Saut	1994-1995	_	_	_	0	0	0	0	0	0
Bradypus tridactylus	Three-toed sloth	Mammalia	Placentalia	Pilosa	Bradypodidae	Blood	Petit Saut	1994-1995	_	_	_	0	0	0	0	0	0
Bradypus tridactylus	Three-toed sloth	Mammalia	Placentalia	Pilosa	Bradypodidae	Blood	Petit Saut	1994-1995	_	_	_	0	0	0	0	0	0
Bradypus tridactylus	Three-toed sloth	Mammalia	Placentalia	Pilosa	Bradypodidae	Blood	Petit Saut	1994-1995	_	_	_	0	0	0	0	0	0
Bradypus tridactylus	Three-toed sloth	Mammalia	Placentalia	Pilosa	Bradypodidae	Blood	Petit Saut	1994-1995	_	_	_	0	0	0	0	0	0
Bradypus tridactylus	Three-toed sloth	Mammalia	Placentalia	Pilosa	Bradypodidae	Blood	Petit Saut	1994-1995	_	_	_	0	0	0	0	0	0
Bradypus tridactylus	Three-toed sloth	Mammalia	Placentalia	Pilosa	Bradypodidae	Blood	Petit Saut	1994-1995	_	_	_	0	0	0	0	0	0
Bradypus tridactylus	Three-toed sloth	Mammalia	Placentalia	Pilosa	Bradypodidae	Blood	Petit Saut	1994-1995	_	_	_	0	0	0	0	0	0
Bradypus tridactylus	Three-toed sloth	Mammalia	Placentalia	Pilosa	Bradypodidae	Blood	Petit Saut	1994-1995	_	_	_	0	0	0	0	0	0
Bradypus tridactylus	Three-toed sloth	Mammalia	Placentalia	Pilosa	Bradypodidae	Blood	Petit Saut	1994-1995	_	_	_	0	0	0	0	0	0
Bradypus tridactylus	Three-toed sloth	Mammalia	Placentalia	Pilosa	Bradypodidae	Blood	Petit Saut	1994-1995	_	_	_	0	0	0	0	0	0
Bradypus tridactylus	Three-toed sloth	Mammalia	Placentalia	Pilosa	Bradypodidae	Blood	Petit Saut	1994-1995	_	_	_	0	0	0	0	0	0
Bradypus tridactylus	Three-toed sloth	Mammalia	Placentalia	Pilosa	Bradypodidae	Blood	Petit Saut	1994-1995	_	_	_	0	0	0	0	0	0
Bradypus tridactylus	Three-toed sloth	Mammalia	Placentalia	Pilosa	Bradypodidae	Blood	Petit Saut	1994-1995	_	_	_	0	0	0	0	0	0
Bradypus tridactylus	Three-toed sloth	Mammalia	Placentalia	Pilosa	Bradypodidae	Blood	Petit Saut	1994-1995	_	_	_	0	0	0	0	0	0
Bradypus tridactylus	Three-toed sloth	Mammalia	Placentalia	Pilosa	Bradypodidae	Blood	Petit Saut	1994-1995	_	_	_	0	0	0	0	0	0
Bradypus tridactylus	Three-toed sloth	Mammalia	Placentalia	Pilosa	Bradypodidae	Blood	Petit Saut	1994-1995	_	_	_	0	0	0	0	0	0
Bradypus tridactylus	Three-toed sloth	Mammalia	Placentalia	Pilosa	Bradypodidae	Blood	Petit Saut	1994-1995	_	_	_	0	0	0	0	0	0
Bradypus tridactylus	Three-toed sloth	Mammalia	Placentalia	Pilosa	Bradypodidae	Blood	Petit Saut	1994-1995	_	_	_	0	0	0	0	0	0
Bradypus tridactylus	Three-toed sloth	Mammalia	Placentalia	Pilosa	Bradypodidae	Blood	Petit Saut	1994-1995	_	_	_	0	0	0	0	0	0
Bradypus tridactylus	Three-toed sloth	Mammalia	Placentalia	Pilosa	Bradypodidae	Blood	Petit Saut	1994-1995	_	_	_	0	0	0	0	0	0
Bradypus tridactylus	Three-toed sloth	Mammalia	Placentalia	Pilosa	Bradypodidae	Blood	Petit Saut	1994-1995	_	_	_	0	0	0	0	0	0
Bradypus tridactylus	Three-toed sloth	Mammalia	Placentalia	Pilosa	Bradypodidae	Blood	Petit Saut	1994-1995	_	_	_	0	0	0	0	0	0
Bradypus tridactylus	Three-toed sloth	Mammalia	Placentalia	Pilosa	Bradypodidae	Blood	Petit Saut	1994-1995	_	_	_	0	0	0	0	0	0
Bradypus tridactylus	Three-toed sloth	Mammalia	Placentalia	Pilosa	Bradypodidae	Blood	Petit Saut	1994-1995	_	_	_	0	0	0	0	0	0
Bradypus tridactylus	Three-toed sloth	Mammalia	Placentalia	Pilosa	Bradypodidae	Blood	Petit Saut	1994-1995	_	_	_	0	0	0	0	0	0
Bradypus tridactylus	Three-toed sloth	Mammalia	Placentalia	Pilosa	Bradypodidae	Blood	Petit Saut	1994-1995	_	_	_	0	0	0	0	0	0
Bradypus tridactylus	Three-toed sloth	Mammalia	Placentalia	Pilosa	Bradypodidae	Blood	Petit Saut	1994-1995	_	_	_	0	0	0	0	0	0
Bradypus tridactylus	Three-toed sloth	Mammalia	Placentalia	Pilosa	Bradypodidae	Blood	Petit Saut	1994-1995	_	_	_	0	0	0	0	0	0
Bradypus tridactylus	Three-toed sloth	Mammalia	Placentalia	Pilosa	Bradypodidae	Blood	Petit Saut	1994-1995	_	_	_	0	0	0	0	0	0
Bradypus tridactylus	Three-toed sloth	Mammalia	Placentalia	Pilosa	Bradypodidae	Blood	Petit Saut	1994-1995	_	_	_	0	0	0	0	0	0
Bradypus tridactylus	Three-toed sloth	Mammalia	Placentalia	Pilosa	Bradypodidae	Blood	Petit Saut	1994-1995	_	_	_	0	0	0	0	0	0
Bradypus tridactylus	Three-toed sloth	Mammalia	Placentalia	Pilosa	Bradypodidae	Blood	Petit Saut	1994-1995	_	_	_	0	0	0	0	0	0
Bradypus tridactylus	Three-toed sloth	Mammalia	Placentalia	Pilosa	Bradypodidae	Blood	Petit Saut	1994-1995	_	_	_	0	0	0	0	0	0
Bradypus tridactylus	Three-toed sloth	Mammalia	Placentalia	Pilosa	Bradypodidae	Blood	Petit Saut	1994-1995	_	_	_	0	0	0	0	0	0
Bradypus tridactylus	Three-toed sloth	Mammalia	Placentalia	Pilosa	Bradypodidae	Blood	Petit Saut	1994-1995	_	_	_	0	0	0	0	0	0
Bradypus tridactylus	Three-toed sloth	Mammalia	Placentalia	Pilosa	Bradypodidae	Blood	Petit Saut	1994-1995	_	_	_	0	0	0	0	0	0
Bradypus tridactylus	Three-toed sloth	Mammalia	Placentalia	Pilosa	Bradypodidae	Blood	Petit Saut	1994-1995	_	_	_	0	0	0	0	0	0
Bradypus tridactylus	Three-toed sloth	Mammalia	Placentalia	Pilosa	Bradypodidae	Blood	Petit Saut	1994-1995	_	_	_	0	0	0	0	0	0
Bradypus tridactylus	Three-toed sloth	Mammalia	Placentalia	Pilosa	Bradypodidae	Blood	Petit Saut	1994-1995	_	_	_	0	0	0	0	0	0
Bradypus tridactylus	Three-toed sloth	Mammalia	Placentalia	Pilosa	Bradypodidae	Blood	Petit Saut	1994-1995	_	_	_	0	0	0	0	0	0
Bradypus tridactylus	Three-toed sloth	Mammalia	Placentalia	Pilosa	Bradypodidae	Blood	Petit Saut	1994-1995	_	_	_	0	0	0	0	0	0
Bradypus tridactylus	Three-toed sloth	Mammalia	Placentalia	Pilosa	Bradypodidae	Blood	Petit Saut	1994-1995	_	_	_	0	0	0	0	0	0
Bradypus tridactylus	Three-toed sloth	Mammalia	Placentalia	Pilosa	Bradypodidae	Blood	Petit Saut	1994-1995	_	_	_	0	0	0	0	0	0
Bradypus tridactylus	Three-toed sloth	Mammalia	Placentalia	Pilosa	Bradypodidae	Blood	Petit Saut	1994-1995	_	_	_	0	0	0	0	0	0
Bradypus tridactylus	Three-toed sloth	Mammalia	Placentalia	Pilosa	Bradypodidae	Blood	Petit Saut	1994-1995	_	_	_	0	0	0	0	0	0
Bradypus tridactylus	Three-toed sloth	Mammalia	Placentalia	Pilosa	Bradypodidae	Blood	Petit Saut	1994-1995	_	_	_	0	0	0	0	0	0
Bradypus tridactylus	Three-toed sloth	Mammalia	Placentalia	Pilosa	Bradypodidae	Blood	Petit Saut	1994-1995	_	_	_	0	0	0	0	0	0
Bradypus tridactylus	Three-toed sloth	Mammalia	Placentalia	Pilosa	Bradypodidae	Blood	Petit Saut	1994-1995	_	_	_	0	0	0	0	0	0
Bradypus tridactylus	Three-toed sloth	Mammalia	Placentalia	Pilosa	Bradypodidae	Blood	Petit Saut	1994-1995	_	_	_	0	0	0	0	0	0
Bradypus tridactylus	Three-toed sloth	Mammalia	Placentalia	Pilosa	Bradypodidae	Blood	Petit Saut	1994-1995	_	_	_	0	0	0	0	0	0
Bradypus tridactylus	Three-toed sloth	Mammalia	Placentalia	Pilosa	Bradypodidae	Blood	Petit Saut	1994-1995	_	_	_	0	0	0	0	0	0
Bradypus tridactylus	Three-toed sloth	Mammalia	Placentalia	Pilosa	Bradypodidae	Blood	Petit Saut	1994-1995	_	_	_	0	0	0	0	0	0
Bradypus tridactylus	Three-toed sloth	Mammalia	Placentalia	Pilosa	Bradypodidae	Blood	Petit Saut	1994-1995	_	_	_	0	0	0	0	0	0
Bradypus tridactylus	Three-toed sloth	Mammalia	Placentalia	Pilosa	Bradypodidae	Blood	Petit Saut	1994-1995	_	_	_	0	0	0	0	0	0
Bradypus tridactylus	Three-toed sloth	Mammalia	Placentalia	Pilosa	Bradypodidae	Blood	Petit Saut	1994-1995	_	_	_	0	0	0	0	0	0
Bradypus tridactylus	Three-toed sloth	Mammalia	Placentalia	Pilosa	Bradypodidae	Blood	Petit Saut	1994-1995	_	_	_	0	0	0	0	0	0
Bradypus tridactylus	Three-toed sloth	Mammalia	Placentalia	Pilosa	Bradypodidae	Blood	Petit Saut	1994-1995	_	_	_	0	0	0	0	0	0
Bradypus tridactylus	Three-toed sloth	Mammalia	Placentalia	Pilosa	Bradypodidae	Blood	Petit Saut	1994-1995	_	_	_	0	0	0	0	0	0
Bradypus tridactylus	Three-toed sloth	Mammalia	Placentalia	Pilosa	Bradypodidae	Blood	Petit Saut	1994-1995	_	_	_	0	0	0	0	0	0
Bradypus tridactylus	Three-toed sloth	Mammalia	Placentalia	Pilosa	Bradypodidae	Blood	Petit Saut	1994-1995	_	_	_	0	0	0	0	0	0
Bradypus tridactylus	Three-toed sloth	Mammalia	Placentalia	Pilosa	Bradypodidae	Blood	Petit Saut	1994-1995	_	_	_	0	0	0	0	0	0
Bradypus tridactylus	Three-toed sloth	Mammalia	Placentalia	Pilosa	Bradypodidae	Blood	Petit Saut	1994-1995	_	_	_	0	0	0	0	0	0
Bradypus tridactylus	Three-toed sloth	Mammalia	Placentalia	Pilosa	Bradypodidae	Blood	Petit Saut	1994-1995	_	_	_	0	0	0	0	0	0
Bradypus tridactylus	Three-toed sloth	Mammalia	Placentalia	Pilosa	Bradypodidae	Blood	Petit Saut	1994-1995	_	_	_	0	0	0	0	0	0
Bradypus tridactylus	Three-toed sloth	Mammalia	Placentalia	Pilosa	Bradypodidae	Blood	Petit Saut	1994-1995	_	_	_	0	0	0	0	0	0
Bradypus tridactylus	Three-toed sloth	Mammalia	Placentalia	Pilosa	Bradypodidae	Blood	Petit Saut	1994-1995	_	_	_	0	0	0	0	0	0
Bradypus tridactylus	Three-toed sloth	Mammalia	Placentalia	Pilosa	Bradypodidae	Blood	Petit Saut	1994-1995	_	_	_	0	0	0	0	0	0
Bradypus tridactylus	Three-toed sloth	Mammalia	Placentalia	Pilosa	Bradypodidae	Blood	Petit Saut	1994-1995	_	_	_	0	0	0	0	0	0
Bradypus tridactylus	Three-toed sloth	Mammalia	Placentalia	Pilosa	Bradypodidae	Blood	Petit Saut	1994-1995	_	_	_	0	0	0	0	0	0
Bradypus tridactylus	Three-toed sloth	Mammalia	Placentalia	Pilosa	Bradypodidae	Blood	Petit Saut	1994-1995	_	_	_	0	0	0	0	0	0
Bradypus tridactylus	Three-toed sloth	Mammalia	Placentalia	Pilosa	Bradypodidae	Blood	Petit Saut	1994-1995	_	_	_	0	0	0	0	0	0
Choloepus didactylus	Two-toed sloth	Mammalia	Placentalia	Pilosa	Choloepodidae	Blood	Petit Saut	1994-1995	_	_	_	0	0	0	0	0	0
Choloepus didactylus	Two-toed sloth	Mammalia	Placentalia	Pilosa	Choloepodidae	Blood	Petit Saut	1994-1995	_	_	_	0	0	0	0	0	0
Choloepus didactylus	Two-toed sloth	Mammalia	Placentalia	Pilosa	Choloepodidae	Blood	Petit Saut	1994-1995	_	_	_	0	0	0	0	0	0
Choloepus didactylus	Two-toed sloth	Mammalia	Placentalia	Pilosa	Choloepodidae	Blood	Petit Saut	1994-1995	_	_	_	0	0	0	0	0	0
Choloepus didactylus	Two-toed sloth	Mammalia	Placentalia	Pilosa	Choloepodidae	Blood	Petit Saut	1994-1995	_	_	_	0	0	0	0	0	0
Choloepus didactylus	Two-toed sloth	Mammalia	Placentalia	Pilosa	Choloepodidae	Blood	Petit Saut	1994-1995	_	_	_	0	0	0	0	0	0
Choloepus didactylus	Two-toed sloth	Mammalia	Placentalia	Pilosa	Choloepodidae	Blood	Petit Saut	1994-1995	_	_	_	0	0	0	0	0	0
Choloepus didactylus	Two-toed sloth	Mammalia	Placentalia	Pilosa	Choloepodidae	Blood	Petit Saut	1994-1995	_	_	_	0	0	0	0	0	0
Choloepus didactylus	Two-toed sloth	Mammalia	Placentalia	Pilosa	Choloepodidae	Blood	Petit Saut	1994-1995	_	_	_	0	0	0	0	0	0
Choloepus didactylus	Two-toed sloth	Mammalia	Placentalia	Pilosa	Choloepodidae	Blood	Petit Saut	1994-1995	_	_	_	0	0	0	0	0	0
Choloepus didactylus	Two-toed sloth	Mammalia	Placentalia	Pilosa	Choloepodidae	Blood	Petit Saut	1994-1995	_	_	_	0	0	0	0	0	0
Choloepus didactylus	Two-toed sloth	Mammalia	Placentalia	Pilosa	Choloepodidae	Blood	Petit Saut	1994-1995	_	_	_	0	0	0	0	0	0
Choloepus didactylus	Two-toed sloth	Mammalia	Placentalia	Pilosa	Choloepodidae	Blood	Petit Saut	1994-1995	_	_	_	0	0	0	0	0	0
Choloepus didactylus	Two-toed sloth	Mammalia	Placentalia	Pilosa	Choloepodidae	Blood	Petit Saut	1994-1995	_	_	_	0	0	0	0	0	0
Choloepus didactylus	Two-toed sloth	Mammalia	Placentalia	Pilosa	Choloepodidae	Blood	Petit Saut	1994-1995	_	_	_	0	0	0	0	0	0
Choloepus didactylus	Two-toed sloth	Mammalia	Placentalia	Pilosa	Choloepodidae	Blood	Petit Saut	1994-1995	_	_	_	0	0	0	0	0	0
Choloepus didactylus	Two-toed sloth	Mammalia	Placentalia	Pilosa	Choloepodidae	Blood	Petit Saut	1994-1995	_	_	_	0	0	0	0	0	0
Choloepus didactylus	Two-toed sloth	Mammalia	Placentalia	Pilosa	Choloepodidae	Blood	Petit Saut	1994-1995	_	_	_	0	0	0	0	0	0
Choloepus didactylus	Two-toed sloth	Mammalia	Placentalia	Pilosa	Choloepodidae	Blood	Petit Saut	1994-1995	_	_	_	1	1	0	0	0	0
Choloepus didactylus	Two-toed sloth	Mammalia	Placentalia	Pilosa	Choloepodidae	Blood	Petit Saut	1994-1995	_	_	_	0	0	0	0	0	0
Choloepus didactylus	Two-toed sloth	Mammalia	Placentalia	Pilosa	Choloepodidae	Blood	Petit Saut	1994-1995	_	_	_	0	0	0	0	0	0
Choloepus didactylus	Two-toed sloth	Mammalia	Placentalia	Pilosa	Choloepodidae	Blood	Petit Saut	1994-1995	_	_	_	0	0	0	0	0	0
Choloepus didactylus	Two-toed sloth	Mammalia	Placentalia	Pilosa	Choloepodidae	Blood	Petit Saut	1994-1995	_	_	_	0	0	0	0	0	0
Choloepus didactylus	Two-toed sloth	Mammalia	Placentalia	Pilosa	Choloepodidae	Blood	Petit Saut	1994-1995	_	_	_	0	0	0	0	0	0
Choloepus didactylus	Two-toed sloth	Mammalia	Placentalia	Pilosa	Choloepodidae	Blood	Petit Saut	1994-1995	_	_	_	0	0	0	0	0	0
Choloepus didactylus	Two-toed sloth	Mammalia	Placentalia	Pilosa	Choloepodidae	Blood	Petit Saut	1994-1995	_	_	_	0	0	0	0	0	0
Choloepus didactylus	Two-toed sloth	Mammalia	Placentalia	Pilosa	Choloepodidae	Blood	Petit Saut	1994-1995	_	_	_	0	0	0	0	0	0
Choloepus didactylus	Two-toed sloth	Mammalia	Placentalia	Pilosa	Choloepodidae	Blood	Petit Saut	1994-1995	_	_	_	0	0	0	0	0	0
Choloepus didactylus	Two-toed sloth	Mammalia	Placentalia	Pilosa	Choloepodidae	Blood	Petit Saut	1994-1995	_	_	_	0	0	0	0	0	0
Choloepus didactylus	Two-toed sloth	Mammalia	Placentalia	Pilosa	Choloepodidae	Blood	Petit Saut	1994-1995	_	_	_	0	0	0	0	0	0
Choloepus didactylus	Two-toed sloth	Mammalia	Placentalia	Pilosa	Choloepodidae	Blood	Petit Saut	1994-1995	_	_	_	0	0	0	0	0	0
Choloepus didactylus	Two-toed sloth	Mammalia	Placentalia	Pilosa	Choloepodidae	Blood	Petit Saut	1994-1995	_	_	_	0	0	0	0	0	0
Choloepus didactylus	Two-toed sloth	Mammalia	Placentalia	Pilosa	Choloepodidae	Blood	Petit Saut	1994-1995	_	_	_	0	0	0	0	0	0
Choloepus didactylus	Two-toed sloth	Mammalia	Placentalia	Pilosa	Choloepodidae	Blood	Petit Saut	1994-1995	_	_	_	0	0	0	0	0	0
Choloepus didactylus	Two-toed sloth	Mammalia	Placentalia	Pilosa	Choloepodidae	Blood	Petit Saut	1994-1995	_	_	_	0	0	0	0	0	0
Choloepus didactylus	Two-toed sloth	Mammalia	Placentalia	Pilosa	Choloepodidae	Blood	Petit Saut	1994-1995	_	_	_	0	0	0	0	0	0
Choloepus didactylus	Two-toed sloth	Mammalia	Placentalia	Pilosa	Choloepodidae	Blood	Petit Saut	1994-1995	_	_	_	0	0	0	0	0	0
Choloepus didactylus	Two-toed sloth	Mammalia	Placentalia	Pilosa	Choloepodidae	Blood	Petit Saut	1994-1995	_	_	_	0	0	0	0	0	0
Choloepus didactylus	Two-toed sloth	Mammalia	Placentalia	Pilosa	Choloepodidae	Blood	Petit Saut	1994-1995	_	_	_	0	0	0	0	0	0
Choloepus didactylus	Two-toed sloth	Mammalia	Placentalia	Pilosa	Choloepodidae	Blood	Petit Saut	1994-1995	_	_	_	0	0	0	0	0	0
Choloepus didactylus	Two-toed sloth	Mammalia	Placentalia	Pilosa	Choloepodidae	Blood	Petit Saut	1994-1995	_	_	_	0	0	0	0	0	0
Choloepus didactylus	Two-toed sloth	Mammalia	Placentalia	Pilosa	Choloepodidae	Blood	Petit Saut	1994-1995	_	_	_	0	0	0	0	0	0
Choloepus didactylus	Two-toed sloth	Mammalia	Placentalia	Pilosa	Choloepodidae	Blood	Petit Saut	1994-1995	_	_	_	0	0	0	0	0	0
Choloepus didactylus	Two-toed sloth	Mammalia	Placentalia	Pilosa	Choloepodidae	Blood	Petit Saut	1994-1995	_	_	_	0	0	0	0	0	0
Choloepus didactylus	Two-toed sloth	Mammalia	Placentalia	Pilosa	Choloepodidae	Blood	Petit Saut	1994-1995	_	_	_	0	0	0	0	0	0
Choloepus didactylus	Two-toed sloth	Mammalia	Placentalia	Pilosa	Choloepodidae	Blood	Petit Saut	1994-1995	_	_	_	0	0	0	0	0	0
Choloepus didactylus	Two-toed sloth	Mammalia	Placentalia	Pilosa	Choloepodidae	Blood	Petit Saut	1994-1995	_	_	_	0	0	0	0	0	0
Choloepus didactylus	Two-toed sloth	Mammalia	Placentalia	Pilosa	Choloepodidae	Blood	Petit Saut	1994-1995	_	_	_	0	0	0	0	0	0
Choloepus didactylus	Two-toed sloth	Mammalia	Placentalia	Pilosa	Choloepodidae	Blood	Petit Saut	1994-1995	_	_	_	0	0	0	0	0	0
Choloepus didactylus	Two-toed sloth	Mammalia	Placentalia	Pilosa	Choloepodidae	Blood	Petit Saut	1994-1995	_	_	_	0	0	0	0	0	0
Choloepus didactylus	Two-toed sloth	Mammalia	Placentalia	Pilosa	Choloepodidae	Blood	Petit Saut	1994-1995	_	_	_	0	0	0	0	0	0
Choloepus didactylus	Two-toed sloth	Mammalia	Placentalia	Pilosa	Choloepodidae	Blood	Petit Saut	1994-1995	_	_	_	0	0	0	0	0	0
Choloepus didactylus	Two-toed sloth	Mammalia	Placentalia	Pilosa	Choloepodidae	Blood	Petit Saut	1994-1995	_	_	_	0	0	0	0	0	0
Choloepus didactylus	Two-toed sloth	Mammalia	Placentalia	Pilosa	Choloepodidae	Blood	Petit Saut	1994-1995	_	_	_	0	0	0	0	0	0
Choloepus didactylus	Two-toed sloth	Mammalia	Placentalia	Pilosa	Choloepodidae	Blood	Petit Saut	1994-1995	_	_	_	0	0	0	0	0	0
Choloepus didactylus	Two-toed sloth	Mammalia	Placentalia	Pilosa	Choloepodidae	Blood	Petit Saut	1994-1995	_	_	_	0	0	0	0	0	0
Choloepus didactylus	Two-toed sloth	Mammalia	Placentalia	Pilosa	Choloepodidae	Blood	Petit Saut	1994-1995	_	_	_	0	0	0	0	0	0
Choloepus didactylus	Two-toed sloth	Mammalia	Placentalia	Pilosa	Choloepodidae	Blood	Petit Saut	1994-1995	_	_	_	0	0	0	0	0	0
Choloepus didactylus	Two-toed sloth	Mammalia	Placentalia	Pilosa	Choloepodidae	Blood	Petit Saut	1994-1995	_	_	_	1	1	0	0	0	0
Choloepus didactylus	Two-toed sloth	Mammalia	Placentalia	Pilosa	Choloepodidae	Blood	Petit Saut	1994-1995	_	_	_	0	0	0	0	0	0
Choloepus didactylus	Two-toed sloth	Mammalia	Placentalia	Pilosa	Choloepodidae	Blood	Petit Saut	1994-1995	_	_	_	1	1	0	0	0	0
Choloepus didactylus	Two-toed sloth	Mammalia	Placentalia	Pilosa	Choloepodidae	Blood	Petit Saut	1994-1995	_	_	_	1	1	0	0	0	0
Choloepus didactylus	Two-toed sloth	Mammalia	Placentalia	Pilosa	Choloepodidae	Blood	Petit Saut	1994-1995	_	_	_	0	0	0	0	0	0
Choloepus didactylus	Two-toed sloth	Mammalia	Placentalia	Pilosa	Choloepodidae	Blood	Petit Saut	1994-1995	_	_	_	1	1	0	0	0	0
Choloepus didactylus	Two-toed sloth	Mammalia	Placentalia	Pilosa	Choloepodidae	Blood	Petit Saut	1994-1995	_	_	_	0	0	0	0	0	0
Choloepus didactylus	Two-toed sloth	Mammalia	Placentalia	Pilosa	Choloepodidae	Blood	Petit Saut	1994-1995	_	_	_	0	0	0	0	0	0
Choloepus didactylus	Two-toed sloth	Mammalia	Placentalia	Pilosa	Choloepodidae	Blood	Petit Saut	1994-1995	_	_	_	1	1	0	0	0	0
Choloepus didactylus	Two-toed sloth	Mammalia	Placentalia	Pilosa	Choloepodidae	Blood	Petit Saut	1994-1995	_	_	_	0	0	0	0	0	0
Choloepus didactylus	Two-toed sloth	Mammalia	Placentalia	Pilosa	Choloepodidae	Blood	Petit Saut	1994-1995	_	_	_	0	0	0	0	0	0
Choloepus didactylus	Two-toed sloth	Mammalia	Placentalia	Pilosa	Choloepodidae	Blood	Petit Saut	1994-1995	_	_	_	0	0	0	0	0	0
Choloepus didactylus	Two-toed sloth	Mammalia	Placentalia	Pilosa	Choloepodidae	Blood	Petit Saut	1994-1995	_	_	_	0	0	0	0	0	0
Choloepus didactylus	Two-toed sloth	Mammalia	Placentalia	Pilosa	Choloepodidae	Blood	Petit Saut	1994-1995	_	_	_	0	0	0	0	0	0
Choloepus didactylus	Two-toed sloth	Mammalia	Placentalia	Pilosa	Choloepodidae	Blood	Petit Saut	1994-1995	_	_	_	0	0	0	0	0	0
Choloepus didactylus	Two-toed sloth	Mammalia	Placentalia	Pilosa	Choloepodidae	Blood	Petit Saut	1994-1995	_	_	_	0	0	0	0	0	0
Choloepus didactylus	Two-toed sloth	Mammalia	Placentalia	Pilosa	Choloepodidae	Blood	Petit Saut	1994-1995	_	_	_	0	0	0	0	0	0
Choloepus didactylus	Two-toed sloth	Mammalia	Placentalia	Pilosa	Choloepodidae	Blood	Petit Saut	1994-1995	_	_	_	0	0	0	0	0	0
Choloepus didactylus	Two-toed sloth	Mammalia	Placentalia	Pilosa	Choloepodidae	Blood	Petit Saut	1994-1995	_	_	_	0	0	0	0	0	0
Choloepus didactylus	Two-toed sloth	Mammalia	Placentalia	Pilosa	Choloepodidae	Blood	Petit Saut	1994-1995	_	_	_	0	0	0	0	0	0
Choloepus didactylus	Two-toed sloth	Mammalia	Placentalia	Pilosa	Choloepodidae	Blood	Petit Saut	1994-1995	_	_	_	0	0	0	0	0	0
Choloepus didactylus	Two-toed sloth	Mammalia	Placentalia	Pilosa	Choloepodidae	Blood	Petit Saut	1994-1995	_	_	_	1	1	0	0	0	0
Choloepus didactylus	Two-toed sloth	Mammalia	Placentalia	Pilosa	Choloepodidae	Blood	Petit Saut	1994-1995	_	_	_	0	0	0	0	0	0
Choloepus didactylus	Two-toed sloth	Mammalia	Placentalia	Pilosa	Choloepodidae	Blood	Petit Saut	1994-1995	_	_	_	0	0	0	0	0	0
Choloepus didactylus	Two-toed sloth	Mammalia	Placentalia	Pilosa	Choloepodidae	Blood	Petit Saut	1994-1995	_	_	_	0	0	0	0	0	0
Choloepus didactylus	Two-toed sloth	Mammalia	Placentalia	Pilosa	Choloepodidae	Blood	Petit Saut	1994-1995	_	_	_	0	0	0	0	0	0
Choloepus didactylus	Two-toed sloth	Mammalia	Placentalia	Pilosa	Choloepodidae	Blood	Petit Saut	1994-1995	_	_	_	0	0	0	0	0	0
Choloepus didactylus	Two-toed sloth	Mammalia	Placentalia	Pilosa	Choloepodidae	Blood	Petit Saut	1994-1995	_	_	_	0	0	0	0	0	0
Choloepus didactylus	Two-toed sloth	Mammalia	Placentalia	Pilosa	Choloepodidae	Blood	Petit Saut	1994-1995	_	_	_	0	0	0	0	0	0
Choloepus didactylus	Two-toed sloth	Mammalia	Placentalia	Pilosa	Choloepodidae	Blood	Petit Saut	1994-1995	_	_	_	0	0	0	0	0	0
Choloepus didactylus	Two-toed sloth	Mammalia	Placentalia	Pilosa	Choloepodidae	Blood	Petit Saut	1994-1995	_	_	_	0	0	0	0	0	0
Choloepus didactylus	Two-toed sloth	Mammalia	Placentalia	Pilosa	Choloepodidae	Blood	Petit Saut	1994-1995	_	_	_	0	0	0	0	0	0
Cyclopes didactylus	Pygmy anteater	Mammalia	Placentalia	Pilosa	Cyclopedidae	Spleen	_	_	_	_	_	0	0	0	0	0	0
Tamandua tetradactyla	Southern tamandua	Mammalia	Placentalia	Pilosa	Myrmecophagidae	Spleen	Régina	2017	_	_	_	0	0	0	0	0	0
Tamandua tetradactyla	Southern tamandua	Mammalia	Placentalia	Pilosa	Myrmecophagidae	Spleen	Macouria	_	_	_	_	0	0	0	0	0	0
Tamandua tetradactyla	Southern tamandua	Mammalia	Placentalia	Pilosa	Myrmecophagidae	Spleen	Macouria	_	_	_	_	0	0	0	0	0	0
Cabassous unicinctus	Southern naked-tailed armadillo	Mammalia	Placentalia	Cingulata	Chlamyphoridae	Spleen	Mana	2015	_	_	_	0	0	0	0	0	0
Cabassous unicinctus	Southern naked-tailed armadillo	Mammalia	Placentalia	Cingulata	Chlamyphoridae	Spleen	Apatou	2017	_	_	_	0	0	0	0	0	0
Dasypus novemcinctus	Nine-banded armadillo	Mammalia	Placentalia	Cingulata	Dasypodidae	Spleen	Macouria	2014	_	_	_	0	0	0	0	0	0
Dasypus novemcinctus	Nine-banded armadillo	Mammalia	Placentalia	Cingulata	Dasypodidae	Spleen	Saint Laurent	_	_	_	_	0	0	0	0	0	0
Dasypus novemcinctus	Nine-banded armadillo	Mammalia	Placentalia	Cingulata	Dasypodidae	Spleen	Régina	2016	_	_	_	1	0	1	0	0	0
Dasypus novemcinctus	Nine-banded armadillo	Mammalia	Placentalia	Cingulata	Dasypodidae	Spleen	Macouria	2017	_	_	_	0	0	0	0	0	0
Dasypus novemcinctus	Nine-banded armadillo	Mammalia	Placentalia	Cingulata	Dasypodidae	Spleen	Macouria	2016	_	_	_	0	0	0	0	0	0
Dasypus novemcinctus	Nine-banded armadillo	Mammalia	Placentalia	Cingulata	Dasypodidae	Spleen	Kourou	2017	_	_	_	0	0	0	0	0	0
Dasypus novemcinctus	Nine-banded armadillo	Mammalia	Placentalia	Cingulata	Dasypodidae	Spleen	Cayenne	2017	_	_	_	0	0	0	0	0	0
Dasypus novemcinctus	Nine-banded armadillo	Mammalia	Placentalia	Cingulata	Dasypodidae	Spleen	Matoury	2017	_	_	_	0	0	0	0	0	0
Dasypus novemcinctus	Nine-banded armadillo	Mammalia	Placentalia	Cingulata	Dasypodidae	Spleen	Saint Laurent	2017	_	_	_	1	0	1	0	0	0
Dasypus novemcinctus	Nine-banded armadillo	Mammalia	Placentalia	Cingulata	Dasypodidae	Spleen	Rémire-Montjoly	2017	_	_	_	0	0	0	0	0	0
Dasypus novemcinctus	Nine-banded armadillo	Mammalia	Placentalia	Cingulata	Dasypodidae	Spleen	Sinnamary	2018	_	_	_	0	0	0	0	0	0
Dasypus novemcinctus	Nine-banded armadillo	Mammalia	Placentalia	Cingulata	Dasypodidae	Spleen	Rémire-Montjoly	2018	_	_	_	0	0	0	0	0	0
Dasypus novemcinctus	Nine-banded armadillo	Mammalia	Placentalia	Cingulata	Dasypodidae	Spleen	Matoury	2018	_	_	_	0	0	0	0	0	0
Dasypus novemcinctus	Nine-banded armadillo	Mammalia	Placentalia	Cingulata	Dasypodidae	Spleen	Montsinéry	2018	_	_	_	1	0	1	0	0	0
Dasypus novemcinctus	Nine-banded armadillo	Mammalia	Placentalia	Cingulata	Dasypodidae	Spleen	Montsinery	2019	_	_	_	0	0	0	0	0	0
Hydrochoerus hydrochaeris	Capybara	Mammalia	Placentalia	Rodentia	Caviidae	Spleen	Cayenne	_	_	_	_	0	0	0	0	0	0
Hydrochoerus hydrochaeris	Capybara	Mammalia	Placentalia	Rodentia	Caviidae	Spleen	Kourou	_	_	_	_	0	0	0	0	0	0
Holochilus sciureus	Amazonian marsh rat	Mammalia	Placentalia	Rodentia	Cricetidae	Spleen	Sinnamary	2013	_	_	_	0	0	0	0	0	0
Holochilus sciureus	Amazonian marsh rat	Mammalia	Placentalia	Rodentia	Cricetidae	Spleen	Cayenne	2001	_	_	_	0	0	0	0	0	0
Holochilus sciureus	Amazonian marsh rat	Mammalia	Placentalia	Rodentia	Cricetidae	Spleen	Cayenne	2001	_	_	_	0	0	0	0	0	0
Holochilus sciureus	Amazonian marsh rat	Mammalia	Placentalia	Rodentia	Cricetidae	Spleen	Sinnamary	2013	_	_	_	0	0	0	0	0	0
Holochilus sciureus	Amazonian marsh rat	Mammalia	Placentalia	Rodentia	Cricetidae	Spleen	Macouria	2013	_	_	_	0	0	0	0	0	0
Hylaeamys megacephalus	Large-headed rice rat	Mammalia	Placentalia	Rodentia	Cricetidae	Spleen	Cayenne	2005	_	_	_	0	0	0	0	0	0
Hylaeamys megacephalus	Large-headed rice rat	Mammalia	Placentalia	Rodentia	Cricetidae	Spleen	Cayenne	2007	_	_	_	0	0	0	0	0	0
Hylaeamys megacephalus	Large-headed rice rat	Mammalia	Placentalia	Rodentia	Cricetidae	Spleen	Cayenne	2009	_	_	_	0	0	0	0	0	0
Hylaeamys megacephalus	Large-headed rice rat	Mammalia	Placentalia	Rodentia	Cricetidae	Spleen	Cayenne	2010	_	_	_	0	0	0	0	0	0
Hylaeamys megacephalus	Large-headed rice rat	Mammalia	Placentalia	Rodentia	Cricetidae	Spleen	Roura	2011	_	_	_	0	0	0	0	0	0
Hylaeamys megacephalus	Large-headed rice rat	Mammalia	Placentalia	Rodentia	Cricetidae	Spleen	Rémire-Montjoly	2015	_	_	_	0	0	0	0	0	0
Hylaeamys megacephalus	Large-headed rice rat	Mammalia	Placentalia	Rodentia	Cricetidae	Spleen	Rémire-Montjoly	2016	_	_	_	0	0	0	0	0	0
Hylaeamys megacephalus	Large-headed rice rat	Mammalia	Placentalia	Rodentia	Cricetidae	Spleen	Rémire-Montjoly	2018	_	_	_	0	0	0	0	0	0
Hylaeamys megacephalus	Large-headed rice rat	Mammalia	Placentalia	Rodentia	Cricetidae	Spleen	Cayenne	2001	_	_	_	0	0	0	0	0	0
Hylaeamys megacephalus	Large-headed rice rat	Mammalia	Placentalia	Rodentia	Cricetidae	Spleen	Roura	2011	_	_	_	0	0	0	0	0	0
Hylaeamys megacephalus	Large-headed rice rat	Mammalia	Placentalia	Rodentia	Cricetidae	Spleen	Roura	2011	_	_	_	0	0	0	0	0	0
Hylaeamys megacephalus	Large-headed rice rat	Mammalia	Placentalia	Rodentia	Cricetidae	Spleen	Roura	2012	_	_	_	0	0	0	0	0	0
Hylaeamys megacephalus	Large-headed rice rat	Mammalia	Placentalia	Rodentia	Cricetidae	Spleen	Régina	2015	_	_	_	0	0	0	0	0	0
Hylaeamys megacephalus	Large-headed rice rat	Mammalia	Placentalia	Rodentia	Cricetidae	Spleen	Régina	2015	_	_	_	0	0	0	0	0	0
Hylaeamys megacephalus	Large-headed rice rat	Mammalia	Placentalia	Rodentia	Cricetidae	Spleen	Régina	2015	_	_	_	0	0	0	0	0	0
Hylaeamys yunganus	Yungas rice rat	Mammalia	Placentalia	Rodentia	Cricetidae	Spleen	Cayenne	2008	_	_	_	0	0	0	0	0	0
Hylaeamys yunganus	Yungas rice rat	Mammalia	Placentalia	Rodentia	Cricetidae	Spleen	Cayenne	2008	_	_	_	0	0	0	0	0	0
Hylaeamys yunganus	Yungas rice rat	Mammalia	Placentalia	Rodentia	Cricetidae	Spleen	Cayenne	2008	_	_	_	0	0	0	0	0	0
Hylaeamys yunganus	Yungas rice rat	Mammalia	Placentalia	Rodentia	Cricetidae	Spleen	Cayenne	2008	_	_	_	0	0	0	0	0	0
Hylaeamys yunganus	Yungas rice rat	Mammalia	Placentalia	Rodentia	Cricetidae	Spleen	Cayenne	2008	_	_	_	0	0	0	0	0	0
Hylaeamys yunganus	Yungas rice rat	Mammalia	Placentalia	Rodentia	Cricetidae	Spleen	Cayenne	2011	_	_	_	0	0	0	0	0	0
Hylaeamys yunganus	Yungas rice rat	Mammalia	Placentalia	Rodentia	Cricetidae	Spleen	Cayenne	2011	_	_	_	0	0	0	0	0	0
Hylaeamys yunganus	Yungas rice rat	Mammalia	Placentalia	Rodentia	Cricetidae	Spleen	Cayenne	2011	_	_	_	0	0	0	0	0	0
Hylaeamys yunganus	Yungas rice rat	Mammalia	Placentalia	Rodentia	Cricetidae	Spleen	Roura	2011	_	_	_	0	0	0	0	0	0
Hylaeamys yunganus	Yungas rice rat	Mammalia	Placentalia	Rodentia	Cricetidae	Spleen	Rémire-Montjoly	2008	_	_	_	0	0	0	0	0	0
Neacomys dubosti	Dubost's bristly mouse	Mammalia	Placentalia	Rodentia	Cricetidae	Spleen	Matoury	2016	_	_	_	0	0	0	0	0	0
Neacomys paracou	Paracou bristly mouse	Mammalia	Placentalia	Rodentia	Cricetidae	Spleen	Matoury	2016	_	_	_	0	0	0	0	0	0
Neacomys paracou	Paracou bristly mouse	Mammalia	Placentalia	Rodentia	Cricetidae	Spleen	Roura	2011	_	_	_	0	0	0	0	0	0
Neacomys paracou	Paracou bristly mouse	Mammalia	Placentalia	Rodentia	Cricetidae	Spleen	Régina	2015	_	_	_	0	0	0	0	0	0
Neacomys paracou	Paracou bristly mouse	Mammalia	Placentalia	Rodentia	Cricetidae	Spleen	Régina	2015	_	_	_	0	0	0	0	0	0
Neacomys paracou	Paracou bristly mouse	Mammalia	Placentalia	Rodentia	Cricetidae	Spleen	Régina	2015	_	_	_	0	0	0	0	0	0
Neacomys paracou	Paracou bristly mouse	Mammalia	Placentalia	Rodentia	Cricetidae	Spleen	Régina	2015	_	_	_	0	0	0	0	0	0
Neacomys paracou	Paracou bristly mouse	Mammalia	Placentalia	Rodentia	Cricetidae	Spleen	Régina	2015	_	_	_	0	0	0	0	0	0
Neacomys paracou	Paracou bristly mouse	Mammalia	Placentalia	Rodentia	Cricetidae	Spleen	Régina	2015	_	_	_	0	0	0	0	0	0
Nectomys rattus	Small-footed bristly mouse	Mammalia	Placentalia	Rodentia	Cricetidae	Spleen	Kourou	2014	_	_	_	0	0	0	0	0	0
Nectomys rattus	Small-footed bristly mouse	Mammalia	Placentalia	Rodentia	Cricetidae	Spleen	Trois Palétuviers	2013	_	_	_	0	0	0	0	0	0
Nectomys rattus	Small-footed bristly mouse	Mammalia	Placentalia	Rodentia	Cricetidae	Spleen	Trois Palétuviers	2013	_	_	_	0	0	0	0	0	0
Nectomys rattus	Small-footed bristly mouse	Mammalia	Placentalia	Rodentia	Cricetidae	Spleen	Sinnamary	2013	_	_	_	0	0	0	0	0	0
Oecomys auyantepui	North Amazonian arboreal rice rat	Mammalia	Placentalia	Rodentia	Cricetidae	Spleen	Saint-Georges	2007	_	_	_	0	0	0	0	0	0
Oecomys auyantepui	North Amazonian arboreal rice rat	Mammalia	Placentalia	Rodentia	Cricetidae	Spleen	Saint-Georges	2007	_	_	_	0	0	0	0	0	0
Oecomys auyantepui	North Amazonian arboreal rice rat	Mammalia	Placentalia	Rodentia	Cricetidae	Spleen	Iracoubo	2009	_	_	_	0	0	0	0	0	0
Oecomys auyantepui	North Amazonian arboreal rice rat	Mammalia	Placentalia	Rodentia	Cricetidae	Spleen	Roura	2012	_	_	_	0	0	0	0	0	0
Oecomys auyantepui	North Amazonian arboreal rice rat	Mammalia	Placentalia	Rodentia	Cricetidae	Spleen	Matoury	2015	_	_	_	0	0	0	0	0	0
Oecomys auyantepui	North Amazonian arboreal rice rat	Mammalia	Placentalia	Rodentia	Cricetidae	Spleen	Matoury	2016	_	_	_	0	0	0	0	0	0
Oecomys auyantepui	North Amazonian arboreal rice rat	Mammalia	Placentalia	Rodentia	Cricetidae	Spleen	Matoury	2016	_	_	_	0	0	0	0	0	0
Oecomys auyantepui	North Amazonian arboreal rice rat	Mammalia	Placentalia	Rodentia	Cricetidae	Spleen	Roura	2011	_	_	_	0	0	0	0	0	0
Oecomys auyantepui	North Amazonian arboreal rice rat	Mammalia	Placentalia	Rodentia	Cricetidae	Spleen	Roura	2011	_	_	_	0	0	0	0	0	0
Oecomys auyantepui	North Amazonian arboreal rice rat	Mammalia	Placentalia	Rodentia	Cricetidae	Spleen	Roura	2011	_	_	_	0	0	0	0	0	0
Oecomys auyantepui	North Amazonian arboreal rice rat	Mammalia	Placentalia	Rodentia	Cricetidae	Spleen	Roura	2011	_	_	_	0	0	0	0	0	0
Oecomys auyantepui	North Amazonian arboreal rice rat	Mammalia	Placentalia	Rodentia	Cricetidae	Spleen	Roura	2011	_	_	_	0	0	0	0	0	0
Oecomys auyantepui	North Amazonian arboreal rice rat	Mammalia	Placentalia	Rodentia	Cricetidae	Spleen	Roura	2011	_	_	_	0	0	0	0	0	0
Oecomys auyantepui	North Amazonian arboreal rice rat	Mammalia	Placentalia	Rodentia	Cricetidae	Spleen	Roura	2011	_	_	_	0	0	0	0	0	0
Oecomys auyantepui	North Amazonian arboreal rice rat	Mammalia	Placentalia	Rodentia	Cricetidae	Spleen	Roura	2011	_	_	_	0	0	0	0	0	0
Oecomys auyantepui	North Amazonian arboreal rice rat	Mammalia	Placentalia	Rodentia	Cricetidae	Spleen	Régina	2015	_	_	_	0	0	0	0	0	0
Oecomys bicolor	Bicolored arboreal rice rat	Mammalia	Placentalia	Rodentia	Cricetidae	Spleen	Cayenne	2005	_	_	_	0	0	0	0	0	0
Oecomys bicolor	Bicolored arboreal rice rat	Mammalia	Placentalia	Rodentia	Cricetidae	Spleen	Cayenne	2005	_	_	_	0	0	0	0	0	0
Oecomys bicolor	Bicolored arboreal rice rat	Mammalia	Placentalia	Rodentia	Cricetidae	Spleen	Cayenne	2007	_	_	_	0	0	0	0	0	0
Oecomys bicolor	Bicolored arboreal rice rat	Mammalia	Placentalia	Rodentia	Cricetidae	Spleen	Cayenne	2007	_	_	_	0	0	0	0	0	0
Oecomys bicolor	Bicolored arboreal rice rat	Mammalia	Placentalia	Rodentia	Cricetidae	Spleen	Cayenne	2007	_	_	_	0	0	0	0	0	0
Oecomys bicolor	Bicolored arboreal rice rat	Mammalia	Placentalia	Rodentia	Cricetidae	Spleen	Cayenne	2008	_	_	_	0	0	0	0	0	0
Oecomys bicolor	Bicolored arboreal rice rat	Mammalia	Placentalia	Rodentia	Cricetidae	Spleen	Cayenne	2008	_	_	_	0	0	0	0	0	0
Oecomys bicolor	Bicolored arboreal rice rat	Mammalia	Placentalia	Rodentia	Cricetidae	Spleen	Macouria	2010	_	_	_	0	0	0	0	0	0
Oecomys bicolor	Bicolored arboreal rice rat	Mammalia	Placentalia	Rodentia	Cricetidae	Spleen	Macouria	2010	_	_	_	0	0	0	0	0	0
Oecomys bicolor	Bicolored arboreal rice rat	Mammalia	Placentalia	Rodentia	Cricetidae	Spleen	Cayenne	2011	_	_	_	0	0	0	0	0	0
Oecomys bicolor	Bicolored arboreal rice rat	Mammalia	Placentalia	Rodentia	Cricetidae	Spleen	Macouria	2012	_	_	_	0	0	0	0	0	0
Oecomys bicolor	Bicolored arboreal rice rat	Mammalia	Placentalia	Rodentia	Cricetidae	Spleen	Cayenne	2012	_	_	_	0	0	0	0	0	0
Oecomys bicolor	Bicolored arboreal rice rat	Mammalia	Placentalia	Rodentia	Cricetidae	Spleen	Cayenne	2012	_	_	_	0	0	0	0	0	0
Oecomys bicolor	Bicolored arboreal rice rat	Mammalia	Placentalia	Rodentia	Cricetidae	Spleen	Cayenne	2014	_	_	_	0	0	0	0	0	0
Oecomys bicolor	Bicolored arboreal rice rat	Mammalia	Placentalia	Rodentia	Cricetidae	Spleen	Cayenne	2017	_	_	_	0	0	0	0	0	0
Oecomys bicolor	Bicolored arboreal rice rat	Mammalia	Placentalia	Rodentia	Cricetidae	Spleen	Rémire-Montjoly	2018	_	_	_	0	0	0	0	0	0
Oligoryzomys fulvescens	Fulvous pygmy rice rat	Mammalia	Placentalia	Rodentia	Cricetidae	Spleen	Sinnamary	2014	_	_	_	0	0	0	0	0	0
Oligoryzomys fulvescens	Fulvous pygmy rice rat	Mammalia	Placentalia	Rodentia	Cricetidae	Spleen	Sinnamary	2014	_	_	_	0	0	0	0	0	0
Oligoryzomys fulvescens	Fulvous pygmy rice rat	Mammalia	Placentalia	Rodentia	Cricetidae	Spleen	Macouria	2010	_	_	_	0	0	0	0	0	0
Oligoryzomys fulvescens	Fulvous pygmy rice rat	Mammalia	Placentalia	Rodentia	Cricetidae	Spleen	Macouria	2013	_	_	_	0	0	0	0	0	0
Oligoryzomys fulvescens	Fulvous pygmy rice rat	Mammalia	Placentalia	Rodentia	Cricetidae	Spleen	Kourou	2014	_	_	_	0	0	0	0	0	0
Oligoryzomys fulvescens	Fulvous pygmy rice rat	Mammalia	Placentalia	Rodentia	Cricetidae	Spleen	Kourou	2014	_	_	_	0	0	0	0	0	0
Oligoryzomys fulvescens	Fulvous pygmy rice rat	Mammalia	Placentalia	Rodentia	Cricetidae	Spleen	Kourou	2014	_	_	_	0	0	0	0	0	0
Makalata didelphoides	Brazilian spiny tree rat	Mammalia	Placentalia	Rodentia	Echimyidae	Spleen	Cayenne	2005	_	_	_	0	0	0	0	0	0
Makalata didelphoides	Brazilian spiny tree rat	Mammalia	Placentalia	Rodentia	Echimyidae	Spleen	Cayenne	2007	_	_	_	0	0	0	0	0	0
Makalata didelphoides	Brazilian spiny tree rat	Mammalia	Placentalia	Rodentia	Echimyidae	Spleen	Cayenne	2007	_	_	_	0	0	0	0	0	0
Makalata didelphoides	Brazilian spiny tree rat	Mammalia	Placentalia	Rodentia	Echimyidae	Spleen	Cayenne	2007	_	_	_	0	0	0	0	0	0
Makalata didelphoides	Brazilian spiny tree rat	Mammalia	Placentalia	Rodentia	Echimyidae	Spleen	Cayenne	2008	_	_	_	0	0	0	0	0	0
Makalata didelphoides	Brazilian spiny tree rat	Mammalia	Placentalia	Rodentia	Echimyidae	Spleen	Cayenne	2011	_	_	_	0	0	0	0	0	0
Makalata didelphoides	Brazilian spiny tree rat	Mammalia	Placentalia	Rodentia	Echimyidae	Spleen	Cayenne	2001	_	_	_	0	0	0	0	0	0
Makalata didelphoides	Brazilian spiny tree rat	Mammalia	Placentalia	Rodentia	Echimyidae	Spleen	Cayenne	2001	_	_	_	0	0	0	0	0	0
Mesomys hispidus	Ferreira's spiny tree-rat	Mammalia	Placentalia	Rodentia	Echimyidae	Spleen	Cayenne	2006	_	_	_	0	0	0	0	0	0
Mesomys hispidus	Ferreira's spiny tree-rat	Mammalia	Placentalia	Rodentia	Echimyidae	Spleen	Cayenne	2007	_	_	_	0	0	0	0	0	0
Mesomys hispidus	Ferreira's spiny tree-rat	Mammalia	Placentalia	Rodentia	Echimyidae	Spleen	Saint-Georges	2007	_	_	_	0	0	0	0	0	0
Mesomys hispidus	Ferreira's spiny tree-rat	Mammalia	Placentalia	Rodentia	Echimyidae	Spleen	Macouria	2009	_	_	_	0	0	0	0	0	0
Mesomys hispidus	Ferreira's spiny tree-rat	Mammalia	Placentalia	Rodentia	Echimyidae	Spleen	Macouria	2009	_	_	_	0	0	0	0	0	0
Mesomys hispidus	Ferreira's spiny tree-rat	Mammalia	Placentalia	Rodentia	Echimyidae	Spleen	Cayenne	2009	_	_	_	0	0	0	0	0	0
Mesomys hispidus	Ferreira's spiny tree-rat	Mammalia	Placentalia	Rodentia	Echimyidae	Spleen	Macouria	2010	_	_	_	0	0	0	0	0	0
Mesomys hispidus	Ferreira's spiny tree-rat	Mammalia	Placentalia	Rodentia	Echimyidae	Spleen	Cayenne	2017	_	_	_	0	0	0	0	0	0
Mesomys hispidus	Ferreira's spiny tree-rat	Mammalia	Placentalia	Rodentia	Echimyidae	Spleen	Matoury	2016	_	_	_	0	0	0	0	0	0
Mesomys hispidus	Ferreira's spiny tree-rat	Mammalia	Placentalia	Rodentia	Echimyidae	Spleen	Cayenne	2001	_	_	_	0	0	0	0	0	0
Mesomys hispidus	Ferreira's spiny tree-rat	Mammalia	Placentalia	Rodentia	Echimyidae	Spleen	Cayenne	2001	_	_	_	0	0	0	0	0	0
Mesomys hispidus	Ferreira's spiny tree-rat	Mammalia	Placentalia	Rodentia	Echimyidae	Spleen	Roura	2011	_	_	_	0	0	0	0	0	0
Mesomys hispidus	Ferreira's spiny tree-rat	Mammalia	Placentalia	Rodentia	Echimyidae	Spleen	Roura	2012	_	_	_	0	0	0	0	0	0
Proechimys cuvieri	Cuvier's spiny-rat	Mammalia	Placentalia	Rodentia	Echimyidae	Spleen	Saint-Georges	2006	_	_	_	0	0	0	0	0	0
Proechimys cuvieri	Cuvier's spiny-rat	Mammalia	Placentalia	Rodentia	Echimyidae	Spleen	Saint-Georges	2006	_	_	_	0	0	0	0	0	0
Proechimys cuvieri	Cuvier's spiny-rat	Mammalia	Placentalia	Rodentia	Echimyidae	Spleen	Saint-Georges	2006	_	_	_	0	0	0	0	0	0
Proechimys cuvieri	Cuvier's spiny-rat	Mammalia	Placentalia	Rodentia	Echimyidae	Spleen	Saint-Georges	2006	_	_	_	0	0	0	0	0	0
Proechimys cuvieri	Cuvier's spiny-rat	Mammalia	Placentalia	Rodentia	Echimyidae	Spleen	Saint-Georges	2006	_	_	_	0	0	0	0	0	0
Proechimys cuvieri	Cuvier's spiny-rat	Mammalia	Placentalia	Rodentia	Echimyidae	Spleen	Saint-Georges	2006	_	_	_	0	0	0	0	0	0
Proechimys cuvieri	Cuvier's spiny-rat	Mammalia	Placentalia	Rodentia	Echimyidae	Spleen	Saint-Georges	2006	_	_	_	0	0	0	0	0	0
Proechimys cuvieri	Cuvier's spiny-rat	Mammalia	Placentalia	Rodentia	Echimyidae	Spleen	Saint-Georges	2006	_	_	_	0	0	0	0	0	0
Proechimys cuvieri	Cuvier's spiny-rat	Mammalia	Placentalia	Rodentia	Echimyidae	Spleen	Saint-Georges	2006	_	_	_	0	0	0	0	0	0
Proechimys cuvieri	Cuvier's spiny-rat	Mammalia	Placentalia	Rodentia	Echimyidae	Spleen	Saint-Georges	2007	_	_	_	0	0	0	0	0	0
Proechimys cuvieri	Cuvier's spiny-rat	Mammalia	Placentalia	Rodentia	Echimyidae	Spleen	Saint-Georges	2007	_	_	_	0	0	0	0	0	0
Proechimys cuvieri	Cuvier's spiny-rat	Mammalia	Placentalia	Rodentia	Echimyidae	Spleen	Saint-Georges	2007	_	_	_	0	0	0	0	0	0
Proechimys cuvieri	Cuvier's spiny-rat	Mammalia	Placentalia	Rodentia	Echimyidae	Spleen	Saint-Georges	2007	_	_	_	0	0	0	0	0	0
Proechimys cuvieri	Cuvier's spiny-rat	Mammalia	Placentalia	Rodentia	Echimyidae	Spleen	Saint-Georges	2007	_	_	_	0	0	0	0	0	0
Proechimys cuvieri	Cuvier's spiny-rat	Mammalia	Placentalia	Rodentia	Echimyidae	Spleen	Saint-Georges	2007	_	_	_	0	0	0	0	0	0
Proechimys cuvieri	Cuvier's spiny-rat	Mammalia	Placentalia	Rodentia	Echimyidae	Spleen	Saint-Georges	2007	_	_	_	0	0	0	0	0	0
Proechimys cuvieri	Cuvier's spiny-rat	Mammalia	Placentalia	Rodentia	Echimyidae	Spleen	Saint-Georges	2007	_	_	_	0	0	0	0	0	0
Proechimys cuvieri	Cuvier's spiny-rat	Mammalia	Placentalia	Rodentia	Echimyidae	Spleen	Mana	2010	_	_	_	0	0	0	0	0	0
Proechimys guyannensis	Guyenne spiny-rat	Mammalia	Placentalia	Rodentia	Echimyidae	Spleen	Cayenne	2005	_	_	_	0	0	0	0	0	0
Proechimys guyannensis	Guyenne spiny-rat	Mammalia	Placentalia	Rodentia	Echimyidae	Spleen	Cayenne	2005	_	_	_	0	0	0	0	0	0
Proechimys guyannensis	Guyenne spiny-rat	Mammalia	Placentalia	Rodentia	Echimyidae	Spleen	Cayenne	2005	_	_	_	0	0	0	0	0	0
Proechimys guyannensis	Guyenne spiny-rat	Mammalia	Placentalia	Rodentia	Echimyidae	Spleen	Saint-Georges	2006	_	_	_	0	0	0	0	0	0
Proechimys guyannensis	Guyenne spiny-rat	Mammalia	Placentalia	Rodentia	Echimyidae	Spleen	Saint-Georges	2006	_	_	_	0	0	0	0	0	0
Proechimys guyannensis	Guyenne spiny-rat	Mammalia	Placentalia	Rodentia	Echimyidae	Spleen	Montsinéry	2009	_	_	_	0	0	0	0	0	0
Proechimys guyannensis	Guyenne spiny-rat	Mammalia	Placentalia	Rodentia	Echimyidae	Spleen	Montsinéry	2009	_	_	_	0	0	0	0	0	0
Proechimys guyannensis	Guyenne spiny-rat	Mammalia	Placentalia	Rodentia	Echimyidae	Spleen	Montsinéry	2009	_	_	_	0	0	0	0	0	0
Proechimys guyannensis	Guyenne spiny-rat	Mammalia	Placentalia	Rodentia	Echimyidae	Spleen	Cayenne	2011	_	_	_	0	0	0	0	0	0
Proechimys guyannensis	Guyenne spiny-rat	Mammalia	Placentalia	Rodentia	Echimyidae	Spleen	Cayenne	2011	_	_	_	0	0	0	0	0	0
Proechimys guyannensis	Guyenne spiny-rat	Mammalia	Placentalia	Rodentia	Echimyidae	Spleen	Cayenne	2011	_	_	_	0	0	0	0	0	0
Proechimys guyannensis	Guyenne spiny-rat	Mammalia	Placentalia	Rodentia	Echimyidae	Spleen	Awala	2012	_	_	_	0	0	0	0	0	0
Proechimys guyannensis	Guyenne spiny-rat	Mammalia	Placentalia	Rodentia	Echimyidae	Spleen	Macouria	2012	_	_	_	0	0	0	0	0	0
Proechimys guyannensis	Guyenne spiny-rat	Mammalia	Placentalia	Rodentia	Echimyidae	Spleen	Macouria	2012	_	_	_	0	0	0	0	0	0
Proechimys guyannensis	Guyenne spiny-rat	Mammalia	Placentalia	Rodentia	Echimyidae	Spleen	Macouria	2012	_	_	_	0	0	0	0	0	0
Proechimys guyannensis	Guyenne spiny-rat	Mammalia	Placentalia	Rodentia	Echimyidae	Spleen	Macouria	2010	_	_	_	0	0	0	0	0	0
Proechimys guyannensis	Guyenne spiny-rat	Mammalia	Placentalia	Rodentia	Echimyidae	Spleen	Matoury	2015	_	_	_	0	0	0	0	0	0
Proechimys guyannensis	Guyenne spiny-rat	Mammalia	Placentalia	Rodentia	Echimyidae	Spleen	Cayenne	2017	_	_	_	0	0	0	0	0	0
Proechimys guyannensis	Guyenne spiny-rat	Mammalia	Placentalia	Rodentia	Echimyidae	Spleen	Cayenne	2017	_	_	_	0	0	0	0	0	0
Proechimys guyannensis	Guyenne spiny-rat	Mammalia	Placentalia	Rodentia	Echimyidae	Spleen	Cayenne	2017	_	_	_	0	0	0	0	0	0
Coendou melanurus	Black-tailed hairy dwarf porcupine	Mammalia	Placentalia	Rodentia	Erethizontidae	Spleen	Macouria	2014	_	_	_	0	0	0	0	0	0
Coendou sp.	Prehensile-tailed porcupines	Mammalia	Placentalia	Rodentia	Erethizontidae	Spleen	Cayenne	_	_	_	_	0	0	0	0	0	0
Coendou sp.	Prehensile-tailed porcupines	Mammalia	Placentalia	Rodentia	Erethizontidae	Spleen	Macouria	_	_	_	_	0	0	0	0	0	0
Coendou sp.	Prehensile-tailed porcupines	Mammalia	Placentalia	Rodentia	Erethizontidae	Spleen	Macouria	_	_	_	_	1	0	0	0	1	0
Mus musculus	House mouse	Mammalia	Placentalia	Rodentia	Muridae	Spleen	Rémire-Montjoly	2011	_	_	_	0	0	0	0	0	0
Mus musculus	House mouse	Mammalia	Placentalia	Rodentia	Muridae	Spleen	Rémire-Montjoly	2011	_	_	_	0	0	0	0	0	0
Mus musculus	House mouse	Mammalia	Placentalia	Rodentia	Muridae	Spleen	Trois Palétuviers	2013	_	_	_	0	0	0	0	0	0
Mus musculus	House mouse	Mammalia	Placentalia	Rodentia	Muridae	Spleen	Trois Palétuviers	2013	_	_	_	0	0	0	0	0	0
Mus musculus	House mouse	Mammalia	Placentalia	Rodentia	Muridae	Spleen	Trois Palétuviers	2013	_	_	_	0	0	0	0	0	0
Mus musculus	House mouse	Mammalia	Placentalia	Rodentia	Muridae	Spleen	Trois Palétuviers	2013	_	_	_	0	0	0	0	0	0
Mus musculus	House mouse	Mammalia	Placentalia	Rodentia	Muridae	Spleen	Trois Palétuviers	2013	_	_	_	0	0	0	0	0	0
Mus musculus	House mouse	Mammalia	Placentalia	Rodentia	Muridae	Spleen	Trois Palétuviers	2013	_	_	_	0	0	0	0	0	0
Mus musculus	House mouse	Mammalia	Placentalia	Rodentia	Muridae	Spleen	Trois Palétuviers	2013	_	_	_	0	0	0	0	0	0
Mus musculus	House mouse	Mammalia	Placentalia	Rodentia	Muridae	Spleen	Trois Palétuviers	2013	_	_	_	0	0	0	0	0	0
Mus musculus	House mouse	Mammalia	Placentalia	Rodentia	Muridae	Spleen	Trois Palétuviers	2013	_	_	_	0	0	0	0	0	0
Mus musculus	House mouse	Mammalia	Placentalia	Rodentia	Muridae	Spleen	Rémire-Montjoly	2013	_	_	_	0	0	0	0	0	0
Mus musculus	House mouse	Mammalia	Placentalia	Rodentia	Muridae	Spleen	Rémire-Montjoly	2013	_	_	_	0	0	0	0	0	0
Mus musculus	House mouse	Mammalia	Placentalia	Rodentia	Muridae	Spleen	Rémire-Montjoly	2013	_	_	_	0	0	0	0	0	0
Mus musculus	House mouse	Mammalia	Placentalia	Rodentia	Muridae	Spleen	Rémire-Montjoly	2013	_	_	_	0	0	0	0	0	0
Mus musculus	House mouse	Mammalia	Placentalia	Rodentia	Muridae	Spleen	Cayenne	2015	_	_	_	0	0	0	0	0	0
Mus musculus	House mouse	Mammalia	Placentalia	Rodentia	Muridae	Spleen	Matoury	2015	_	_	_	0	0	0	0	0	0
Mus musculus	House mouse	Mammalia	Placentalia	Rodentia	Muridae	Spleen	Cayenne	2016	_	_	_	0	0	0	0	0	0
Mus musculus	House mouse	Mammalia	Placentalia	Rodentia	Muridae	Spleen	Cayenne	2018	_	_	_	0	0	0	0	0	0
Mus musculus	House mouse	Mammalia	Placentalia	Rodentia	Muridae	Spleen	Roura	2011	_	_	_	0	0	0	0	0	0
Mus musculus	House mouse	Mammalia	Placentalia	Rodentia	Muridae	Spleen	Roura	2011	_	_	_	0	0	0	0	0	0
Mus musculus	House mouse	Mammalia	Placentalia	Rodentia	Muridae	Spleen	Roura	2011	_	_	_	0	0	0	0	0	0
Mus musculus	House mouse	Mammalia	Placentalia	Rodentia	Muridae	Spleen	Trois Palétuviers	2013	_	_	_	0	0	0	0	0	0
Mus musculus	House mouse	Mammalia	Placentalia	Rodentia	Muridae	Spleen	Trois Palétuviers	2013	_	_	_	0	0	0	0	0	0
Mus musculus	House mouse	Mammalia	Placentalia	Rodentia	Muridae	Spleen	Trois Palétuviers	2013	_	_	_	0	0	0	0	0	0
Mus musculus	House mouse	Mammalia	Placentalia	Rodentia	Muridae	Spleen	Trois Palétuviers	2013	_	_	_	0	0	0	0	0	0
Mus musculus	House mouse	Mammalia	Placentalia	Rodentia	Muridae	Spleen	Trois Palétuviers	2013	_	_	_	0	0	0	0	0	0
Mus musculus	House mouse	Mammalia	Placentalia	Rodentia	Muridae	Spleen	Trois Palétuviers	2013	_	_	_	0	0	0	0	0	0
Mus musculus	House mouse	Mammalia	Placentalia	Rodentia	Muridae	Spleen	Trois Palétuviers	2013	_	_	_	0	0	0	0	0	0
Mus musculus	House mouse	Mammalia	Placentalia	Rodentia	Muridae	Spleen	Trois Palétuviers	2013	_	_	_	0	0	0	0	0	0
Mus musculus	House mouse	Mammalia	Placentalia	Rodentia	Muridae	Spleen	Trois Palétuviers	2013	_	_	_	0	0	0	0	0	0
Mus musculus	House mouse	Mammalia	Placentalia	Rodentia	Muridae	Spleen	Trois Palétuviers	2013	_	_	_	0	0	0	0	0	0
Mus musculus	House mouse	Mammalia	Placentalia	Rodentia	Muridae	Spleen	Trois Palétuviers	2013	_	_	_	0	0	0	0	0	0
Mus musculus	House mouse	Mammalia	Placentalia	Rodentia	Muridae	Spleen	Trois Palétuviers	2013	_	_	_	0	0	0	0	0	0
Rattus rattus	Black rat	Mammalia	Placentalia	Rodentia	Muridae	Spleen	Sinnamary	2012	_	_	_	0	0	0	0	0	0
Rattus rattus	Black rat	Mammalia	Placentalia	Rodentia	Muridae	Spleen	Saint-Georges	2006	_	_	_	0	0	0	0	0	0
Rattus rattus	Black rat	Mammalia	Placentalia	Rodentia	Muridae	Spleen	Cayenne	2007	_	_	_	0	0	0	0	0	0
Rattus rattus	Black rat	Mammalia	Placentalia	Rodentia	Muridae	Spleen	Cayenne	2010	_	_	_	0	0	0	0	0	0
Rattus rattus	Black rat	Mammalia	Placentalia	Rodentia	Muridae	Spleen	Cayenne	2010	_	_	_	0	0	0	0	0	0
Rattus rattus	Black rat	Mammalia	Placentalia	Rodentia	Muridae	Spleen	Cayenne	2010	_	_	_	0	0	0	0	0	0
Rattus rattus	Black rat	Mammalia	Placentalia	Rodentia	Muridae	Spleen	Matoury	2010	_	_	_	0	0	0	0	0	0
Rattus rattus	Black rat	Mammalia	Placentalia	Rodentia	Muridae	Spleen	Matoury	2010	_	_	_	0	0	0	0	0	0
Rattus rattus	Black rat	Mammalia	Placentalia	Rodentia	Muridae	Spleen	Matoury	2010	_	_	_	0	0	0	0	0	0
Rattus rattus	Black rat	Mammalia	Placentalia	Rodentia	Muridae	Spleen	Cayenne	2011	_	_	_	0	0	0	0	0	0
Rattus rattus	Black rat	Mammalia	Placentalia	Rodentia	Muridae	Spleen	Cayenne	2011	_	_	_	0	0	0	0	0	0
Rattus rattus	Black rat	Mammalia	Placentalia	Rodentia	Muridae	Spleen	Cayenne	2017	_	_	_	0	0	0	0	0	0
Rattus rattus	Black rat	Mammalia	Placentalia	Rodentia	Muridae	Spleen	Cayenne	2001	_	_	_	0	0	0	0	0	0
Rattus rattus	Black rat	Mammalia	Placentalia	Rodentia	Muridae	Spleen	Roura	2010	_	_	_	0	0	0	0	0	0
Rattus rattus	Black rat	Mammalia	Placentalia	Rodentia	Muridae	Spleen	Roura	2010	_	_	_	0	0	0	0	0	0
Rattus rattus	Black rat	Mammalia	Placentalia	Rodentia	Muridae	Spleen	Roura	2010	_	_	_	0	0	0	0	0	0
Rattus rattus	Black rat	Mammalia	Placentalia	Rodentia	Muridae	Spleen	Roura	2010	_	_	_	0	0	0	0	0	0
Rattus rattus	Black rat	Mammalia	Placentalia	Rodentia	Muridae	Spleen	Roura	2010	_	_	_	0	0	0	0	0	0
Rattus rattus	Black rat	Mammalia	Placentalia	Rodentia	Muridae	Spleen	Roura	2010	_	_	_	0	0	0	0	0	0
Sciurus aestuans	Guianan squirrel	Mammalia	Placentalia	Rodentia	Sciuridae	Spleen	Cayenne	2009	_	_	_	0	0	0	0	0	0
Felis wiedii	Margay	Mammalia	Placentalia	Carnivora	Felidae	Spleen	Roura	2018	_	_	_	1	0	0	0	1	0
Puma yagouaroundi	Jaguarundi	Mammalia	Placentalia	Carnivora	Felidae	Spleen	Macouria	_	_	_	_	0	0	0	0	0	0
Puma yagouaroundi	Jaguarundi	Mammalia	Placentalia	Carnivora	Felidae	Spleen	Macouria	2014	_	_	_	0	0	0	0	0	0
Puma yagouaroundi	Jaguarundi	Mammalia	Placentalia	Carnivora	Felidae	Spleen	Kourou	2014	_	_	_	0	0	0	0	0	0
Puma yagouaroundi	Jaguarundi	Mammalia	Placentalia	Carnivora	Felidae	Spleen	Rémire-Montjoly	2016	_	_	_	0	0	0	0	0	0
Puma yagouaroundi	Jaguarundi	Mammalia	Placentalia	Carnivora	Felidae	Spleen	Macouria	2017	_	_	_	0	0	0	0	0	0
Eira barbara	Tayra	Mammalia	Placentalia	Carnivora	Mustelidae	Spleen	Roura	2011	_	_	_	0	0	0	0	0	0
Eira barbara	Tayra	Mammalia	Placentalia	Carnivora	Mustelidae	Spleen	Régina	2017	_	_	_	0	0	0	0	0	0
Eira barbara	Tayra	Mammalia	Placentalia	Carnivora	Mustelidae	Spleen	Roura	2012	_	_	_	0	0	0	0	0	0
Eira barbara	Tayra	Mammalia	Placentalia	Carnivora	Mustelidae	Spleen	Régina	2010	_	_	_	0	0	0	0	0	0
Galictis vittata	Greater grison	Mammalia	Placentalia	Carnivora	Mustelidae	Spleen	_	2005	_	_	_	0	0	0	0	0	0
Galictis vittata	Greater grison	Mammalia	Placentalia	Carnivora	Mustelidae	Spleen	Awala	2016	_	_	_	1	0	0	0	1	0
Galictis vittata	Greater grison	Mammalia	Placentalia	Carnivora	Mustelidae	Spleen	Matoury	2010	_	_	_	0	0	0	0	0	0
Galictis vittata	Greater grison	Mammalia	Placentalia	Carnivora	Mustelidae	Spleen	Sinnamary	2013	_	_	_	0	0	0	0	0	0
Lontra longicaudis	Neotropical river otter	Mammalia	Placentalia	Carnivora	Mustelidae	Spleen	Cayenne	2017	_	_	_	0	0	0	0	0	0
Potos flavus	Kinkajou	Mammalia	Placentalia	Carnivora	Procyonidae	Spleen	Roura	2016	_	_	_	0	0	0	0	0	0
Potos flavus	Kinkajou	Mammalia	Placentalia	Carnivora	Procyonidae	Spleen	Sinnamary	2015	_	_	_	0	0	0	0	0	0
Alouatta macconnelli	Guyanan red howler	Mammalia	Placentalia	Primates	Atelidae	Blood	Petit Saut	1994-1995	_	_	_	0	0	0	0	0	0
Alouatta macconnelli	Guyanan red howler	Mammalia	Placentalia	Primates	Atelidae	Blood	Petit Saut	1994-1995	_	_	_	0	0	0	0	0	0
Alouatta macconnelli	Guyanan red howler	Mammalia	Placentalia	Primates	Atelidae	Blood	Petit Saut	1994-1995	_	_	_	0	0	0	0	0	0
Alouatta macconnelli	Guyanan red howler	Mammalia	Placentalia	Primates	Atelidae	Blood	Petit Saut	1994-1995	_	_	_	0	0	0	0	0	0
Alouatta macconnelli	Guyanan red howler	Mammalia	Placentalia	Primates	Atelidae	Blood	Petit Saut	1994-1995	_	_	_	0	0	0	0	0	0
Alouatta macconnelli	Guyanan red howler	Mammalia	Placentalia	Primates	Atelidae	Blood	Petit Saut	1994-1995	_	_	_	0	0	0	0	0	0
Alouatta macconnelli	Guyanan red howler	Mammalia	Placentalia	Primates	Atelidae	Blood	Petit Saut	1994-1995	_	_	_	0	0	0	0	0	0
Alouatta macconnelli	Guyanan red howler	Mammalia	Placentalia	Primates	Atelidae	Blood	Petit Saut	1994-1995	_	_	_	0	0	0	0	0	0
Alouatta macconnelli	Guyanan red howler	Mammalia	Placentalia	Primates	Atelidae	Blood	Petit Saut	1994-1995	_	_	_	0	0	0	0	0	0
Alouatta macconnelli	Guyanan red howler	Mammalia	Placentalia	Primates	Atelidae	Blood	Petit Saut	1994-1995	_	_	_	0	0	0	0	0	0
Alouatta macconnelli	Guyanan red howler	Mammalia	Placentalia	Primates	Atelidae	Blood	Petit Saut	1994-1995	_	_	_	0	0	0	0	0	0
Alouatta macconnelli	Guyanan red howler	Mammalia	Placentalia	Primates	Atelidae	Blood	Petit Saut	1994-1995	_	_	_	0	0	0	0	0	0
Alouatta macconnelli	Guyanan red howler	Mammalia	Placentalia	Primates	Atelidae	Blood	Petit Saut	1994-1995	_	_	_	0	0	0	0	0	0
Alouatta macconnelli	Guyanan red howler	Mammalia	Placentalia	Primates	Atelidae	Blood	Petit Saut	1994-1995	_	_	_	0	0	0	0	0	0
Alouatta macconnelli	Guyanan red howler	Mammalia	Placentalia	Primates	Atelidae	Blood	Petit Saut	1994-1995	_	_	_	0	0	0	0	0	0
Alouatta macconnelli	Guyanan red howler	Mammalia	Placentalia	Primates	Atelidae	Blood	Petit Saut	1994-1995	_	_	_	0	0	0	0	0	0
Alouatta macconnelli	Guyanan red howler	Mammalia	Placentalia	Primates	Atelidae	Blood	Petit Saut	1994-1995	_	_	_	0	0	0	0	0	0
Alouatta macconnelli	Guyanan red howler	Mammalia	Placentalia	Primates	Atelidae	Blood	Petit Saut	1994-1995	_	_	_	0	0	0	0	0	0
Alouatta macconnelli	Guyanan red howler	Mammalia	Placentalia	Primates	Atelidae	Blood	Petit Saut	1994-1995	_	_	_	0	0	0	0	0	0
Alouatta macconnelli	Guyanan red howler	Mammalia	Placentalia	Primates	Atelidae	Blood	Petit Saut	1994-1995	_	_	_	0	0	0	0	0	0
Alouatta macconnelli	Guyanan red howler	Mammalia	Placentalia	Primates	Atelidae	Blood	Petit Saut	1994-1995	_	_	_	0	0	0	0	0	0
Alouatta macconnelli	Guyanan red howler	Mammalia	Placentalia	Primates	Atelidae	Blood	Petit Saut	1994-1995	_	_	_	0	0	0	0	0	0
Saguinus midas	Golden-handed tamarin	Mammalia	Placentalia	Primates	Callitrichidae	Blood	Petit Saut	1994-1995	_	_	_	0	0	0	0	0	0
Saguinus midas	Golden-handed tamarin	Mammalia	Placentalia	Primates	Callitrichidae	Blood	Petit Saut	1994-1995	_	_	_	0	0	0	0	0	0
Saguinus midas	Golden-handed tamarin	Mammalia	Placentalia	Primates	Callitrichidae	Blood	Petit Saut	1994-1995	_	_	_	0	0	0	0	0	0
Saguinus midas	Golden-handed tamarin	Mammalia	Placentalia	Primates	Callitrichidae	Blood	Petit Saut	1994-1995	_	_	_	0	0	0	0	0	0
Saguinus midas	Golden-handed tamarin	Mammalia	Placentalia	Primates	Callitrichidae	Blood	Petit Saut	1994-1995	_	_	_	0	0	0	0	0	0
Saguinus midas	Golden-handed tamarin	Mammalia	Placentalia	Primates	Callitrichidae	Blood	Petit Saut	1994-1995	_	_	_	0	0	0	0	0	0
Saguinus midas	Golden-handed tamarin	Mammalia	Placentalia	Primates	Callitrichidae	Blood	Petit Saut	1994-1995	_	_	_	0	0	0	0	0	0
Saguinus midas	Golden-handed tamarin	Mammalia	Placentalia	Primates	Callitrichidae	Blood	Petit Saut	1994-1995	_	_	_	0	0	0	0	0	0
Saguinus midas	Golden-handed tamarin	Mammalia	Placentalia	Primates	Callitrichidae	Blood	Petit Saut	1994-1995	_	_	_	0	0	0	0	0	0
Saguinus midas	Golden-handed tamarin	Mammalia	Placentalia	Primates	Callitrichidae	Blood	Petit Saut	1994-1995	_	_	_	0	0	0	0	0	0
Saguinus midas	Golden-handed tamarin	Mammalia	Placentalia	Primates	Callitrichidae	Blood	Petit Saut	1994-1995	_	_	_	0	0	0	0	0	0
Saguinus midas	Golden-handed tamarin	Mammalia	Placentalia	Primates	Callitrichidae	Blood	Petit Saut	1994-1995	_	_	_	0	0	0	0	0	0
Saguinus midas	Golden-handed tamarin	Mammalia	Placentalia	Primates	Callitrichidae	Blood	Petit Saut	1994-1995	_	_	_	0	0	0	0	0	0
Saguinus midas	Golden-handed tamarin	Mammalia	Placentalia	Primates	Callitrichidae	Blood	Petit Saut	1994-1995	_	_	_	0	0	0	0	0	0
Saguinus midas	Golden-handed tamarin	Mammalia	Placentalia	Primates	Callitrichidae	Blood	Petit Saut	1994-1995	_	_	_	0	0	0	0	0	0
Saguinus midas	Golden-handed tamarin	Mammalia	Placentalia	Primates	Callitrichidae	Blood	Petit Saut	1994-1995	_	_	_	0	0	0	0	0	0
Saguinus midas	Golden-handed tamarin	Mammalia	Placentalia	Primates	Callitrichidae	Blood	Petit Saut	1994-1995	_	_	_	0	0	0	0	0	0
Saguinus midas	Golden-handed tamarin	Mammalia	Placentalia	Primates	Callitrichidae	Blood	Petit Saut	1994-1995	_	_	_	0	0	0	0	0	0
Saguinus midas	Golden-handed tamarin	Mammalia	Placentalia	Primates	Callitrichidae	Blood	Petit Saut	1994-1995	_	_	_	0	0	0	0	0	0
Saguinus midas	Golden-handed tamarin	Mammalia	Placentalia	Primates	Callitrichidae	Blood	Petit Saut	1994-1995	_	_	_	0	0	0	0	0	0
Saguinus midas	Golden-handed tamarin	Mammalia	Placentalia	Primates	Callitrichidae	Blood	Petit Saut	1994-1995	_	_	_	0	0	0	0	0	0
Saguinus midas	Golden-handed tamarin	Mammalia	Placentalia	Primates	Callitrichidae	Blood	Petit Saut	1994-1995	_	_	_	0	0	0	0	0	0
Saguinus midas	Golden-handed tamarin	Mammalia	Placentalia	Primates	Callitrichidae	Blood	Petit Saut	1994-1995	_	_	_	0	0	0	0	0	0
Saguinus midas	Golden-handed tamarin	Mammalia	Placentalia	Primates	Callitrichidae	Blood	Petit Saut	1994-1995	_	_	_	0	0	0	0	0	0
Saguinus midas	Golden-handed tamarin	Mammalia	Placentalia	Primates	Callitrichidae	Blood	Petit Saut	1994-1995	_	_	_	0	0	0	0	0	0
Saguinus midas	Golden-handed tamarin	Mammalia	Placentalia	Primates	Callitrichidae	Blood	Petit Saut	1994-1995	_	_	_	0	0	0	0	0	0
Saguinus midas	Golden-handed tamarin	Mammalia	Placentalia	Primates	Callitrichidae	Blood	Petit Saut	1994-1995	_	_	_	0	0	0	0	0	0
Saguinus midas	Golden-handed tamarin	Mammalia	Placentalia	Primates	Callitrichidae	Blood	Petit Saut	1994-1995	_	_	_	0	0	0	0	0	0
Saguinus midas	Golden-handed tamarin	Mammalia	Placentalia	Primates	Callitrichidae	Blood	Petit Saut	1994-1995	_	_	_	0	0	0	0	0	0
Saguinus midas	Golden-handed tamarin	Mammalia	Placentalia	Primates	Callitrichidae	Blood	Petit Saut	1994-1995	_	_	_	0	0	0	0	0	0
Saguinus midas	Golden-handed tamarin	Mammalia	Placentalia	Primates	Callitrichidae	Blood	Petit Saut	1994-1995	_	_	_	0	0	0	0	0	0
Saguinus midas	Golden-handed tamarin	Mammalia	Placentalia	Primates	Callitrichidae	Blood	Petit Saut	1994-1995	_	_	_	0	0	0	0	0	0
Saguinus midas	Golden-handed tamarin	Mammalia	Placentalia	Primates	Callitrichidae	Blood	Petit Saut	1994-1995	_	_	_	0	0	0	0	0	0
Saguinus midas	Golden-handed tamarin	Mammalia	Placentalia	Primates	Callitrichidae	Blood	Petit Saut	1994-1995	_	_	_	0	0	0	0	0	0
Saguinus midas	Golden-handed tamarin	Mammalia	Placentalia	Primates	Callitrichidae	Blood	Petit Saut	1994-1995	_	_	_	0	0	0	0	0	0
Saguinus midas	Golden-handed tamarin	Mammalia	Placentalia	Primates	Callitrichidae	Blood	Petit Saut	1994-1995	_	_	_	0	0	0	0	0	0
Saguinus midas	Golden-handed tamarin	Mammalia	Placentalia	Primates	Callitrichidae	Blood	Petit Saut	1994-1995	_	_	_	0	0	0	0	0	0
Saguinus midas	Golden-handed tamarin	Mammalia	Placentalia	Primates	Callitrichidae	Blood	Petit Saut	1994-1995	_	_	_	0	0	0	0	0	0
Saguinus midas	Golden-handed tamarin	Mammalia	Placentalia	Primates	Callitrichidae	Blood	Petit Saut	1994-1995	_	_	_	0	0	0	0	0	0
Saguinus midas	Golden-handed tamarin	Mammalia	Placentalia	Primates	Callitrichidae	Blood	Petit Saut	1994-1995	_	_	_	0	0	0	0	0	0
Saguinus midas	Golden-handed tamarin	Mammalia	Placentalia	Primates	Callitrichidae	Blood	Petit Saut	1994-1995	_	_	_	0	0	0	0	0	0
Cebus apella	Tufted capuchin	Mammalia	Placentalia	Primates	Cebidae	Liver	_	_	_	_	_	0	0	0	0	0	0
Saimiri sciureus	Guianan squirrel monkey	Mammalia	Placentalia	Primates	Cebidae	Liver	_	_	_	_	_	0	0	0	0	0	0
Pithecia pithecia	White-faced saki	Mammalia	Placentalia	Primates	Pitheciidae	Spleen	Régina	2013	_	_	_	0	0	0	0	0	0
Glyphorynchus spirurus	Wedge-billed woodcreeper	Aves	_	Passeriformes	Furnariidae	Blood	Cayenne (Vidal)	2012	_	_	_	0	0	0	0	0	0
Glyphorynchus spirurus	Wedge-billed woodcreeper	Aves	_	Passeriformes	Furnariidae	Blood	Cayenne (Vidal)	2012	_	_	_	0	0	0	0	0	0
Glyphorynchus spirurus	Wedge-billed woodcreeper	Aves	_	Passeriformes	Furnariidae	Blood	Cayenne (Vidal)	2013	_	_	_	0	0	0	0	0	0
Glyphorynchus spirurus	Wedge-billed woodcreeper	Aves	_	Passeriformes	Furnariidae	Blood	Cayenne (Vidal)	2013	_	_	_	0	0	0	0	0	0
Glyphorynchus spirurus	Wedge-billed woodcreeper	Aves	_	Passeriformes	Furnariidae	Blood	Cayenne (Vidal)	2013	_	_	_	0	0	0	0	0	0
Glyphorynchus spirurus	Wedge-billed woodcreeper	Aves	_	Passeriformes	Furnariidae	Blood	Cayenne (Vidal)	2013	_	_	_	0	0	0	0	0	0
Glyphorynchus spirurus	Wedge-billed woodcreeper	Aves	_	Passeriformes	Furnariidae	Blood	Cayenne (Vidal)	2013	_	_	_	0	0	0	0	0	0
Glyphorynchus spirurus	Wedge-billed woodcreeper	Aves	_	Passeriformes	Furnariidae	Blood	Cayenne (Vidal)	2013	_	_	_	0	0	0	0	0	0
Glyphorynchus spirurus	Wedge-billed woodcreeper	Aves	_	Passeriformes	Furnariidae	Blood	Cayenne (Vidal)	2013	_	_	_	0	0	0	0	0	0
Glyphorynchus spirurus	Wedge-billed woodcreeper	Aves	_	Passeriformes	Furnariidae	Blood	Cayenne (Vidal)	2013	_	_	_	0	0	0	0	0	0
Glyphorynchus spirurus	Wedge-billed woodcreeper	Aves	_	Passeriformes	Furnariidae	Blood	Cayenne (Vidal)	2013	_	_	_	0	0	0	0	0	0
Glyphorynchus spirurus	Wedge-billed woodcreeper	Aves	_	Passeriformes	Furnariidae	Blood	Cayenne (Vidal)	2013	_	_	_	0	0	0	0	0	0
Glyphorynchus spirurus	Wedge-billed woodcreeper	Aves	_	Passeriformes	Furnariidae	Blood	Cayenne (Vidal)	2013	_	_	_	0	0	0	0	0	0
Glyphorynchus spirurus	Wedge-billed woodcreeper	Aves	_	Passeriformes	Furnariidae	Blood	Cayenne (Vidal)	2013	_	_	_	0	0	0	0	0	0
Glyphorynchus spirurus	Wedge-billed woodcreeper	Aves	_	Passeriformes	Furnariidae	Blood	Cayenne (Vidal)	2014	_	_	_	0	0	0	0	0	0
Glyphorynchus spirurus	Wedge-billed woodcreeper	Aves	_	Passeriformes	Furnariidae	Blood	Cayenne (Vidal)	2014	_	_	_	0	0	0	0	0	0
Glyphorynchus spirurus	Wedge-billed woodcreeper	Aves	_	Passeriformes	Furnariidae	Blood	Cayenne (Vidal)	2014	_	_	_	0	0	0	0	0	0
Glyphorynchus spirurus	Wedge-billed woodcreeper	Aves	_	Passeriformes	Furnariidae	Blood	Matoury (Paramana)	2014	_	_	_	0	0	0	0	0	0
Glyphorynchus spirurus	Wedge-billed woodcreeper	Aves	_	Passeriformes	Furnariidae	Blood	Matoury (Paramana)	2014	_	_	_	0	0	0	0	0	0
Glyphorynchus spirurus	Wedge-billed woodcreeper	Aves	_	Passeriformes	Furnariidae	Blood	Matoury (Paramana)	2014	_	_	_	0	0	0	0	0	0
Glyphorynchus spirurus	Wedge-billed woodcreeper	Aves	_	Passeriformes	Furnariidae	Blood	Matoury (Paramana)	2014	_	_	_	0	0	0	0	0	0
Glyphorynchus spirurus	Wedge-billed woodcreeper	Aves	_	Passeriformes	Furnariidae	Blood	Matoury (Paramana)	2014	_	_	_	0	0	0	0	0	0
Glyphorynchus spirurus	Wedge-billed woodcreeper	Aves	_	Passeriformes	Furnariidae	Blood	Matoury (Paramana)	2014	_	_	_	0	0	0	0	0	0
Glyphorynchus spirurus	Wedge-billed woodcreeper	Aves	_	Passeriformes	Furnariidae	Blood	Matoury (Paramana)	2014	_	_	_	0	0	0	0	0	0
Glyphorynchus spirurus	Wedge-billed woodcreeper	Aves	_	Passeriformes	Furnariidae	Blood	Matoury (Paramana)	2014	_	_	_	0	0	0	0	0	0
Glyphorynchus spirurus	Wedge-billed woodcreeper	Aves	_	Passeriformes	Furnariidae	Blood	Matoury (Paramana)	2014	_	_	_	0	0	0	0	0	0
Glyphorynchus spirurus	Wedge-billed woodcreeper	Aves	_	Passeriformes	Furnariidae	Blood	Matoury (Paramana)	2014	_	_	_	0	0	0	0	0	0
Glyphorynchus spirurus	Wedge-billed woodcreeper	Aves	_	Passeriformes	Furnariidae	Blood	Matoury (Paramana)	2014	_	_	_	0	0	0	0	0	0
Glyphorynchus spirurus	Wedge-billed woodcreeper	Aves	_	Passeriformes	Furnariidae	Blood	Matoury (Paramana)	2013	_	_	_	0	0	0	0	0	0
Glyphorynchus spirurus	Wedge-billed woodcreeper	Aves	_	Passeriformes	Furnariidae	Blood	Matoury (Paramana)	2014	_	_	_	0	0	0	0	0	0
Glyphorynchus spirurus	Wedge-billed woodcreeper	Aves	_	Passeriformes	Furnariidae	Blood	Matoury (Paramana)	2014	_	_	_	0	0	0	0	0	0
Glyphorynchus spirurus	Wedge-billed woodcreeper	Aves	_	Passeriformes	Furnariidae	Blood	Matoury (Paramana)	2014	_	_	_	0	0	0	0	0	0
Glyphorynchus spirurus	Wedge-billed woodcreeper	Aves	_	Passeriformes	Furnariidae	Blood	Macouria (Lot. Maillard)	2012	_	_	_	0	0	0	0	0	0
Glyphorynchus spirurus	Wedge-billed woodcreeper	Aves	_	Passeriformes	Furnariidae	Blood	Macouria (Lot. Maillard)	2012	_	_	_	0	0	0	0	0	0
Glyphorynchus spirurus	Wedge-billed woodcreeper	Aves	_	Passeriformes	Furnariidae	Blood	Macouria (Lot. Maillard)	2012	_	_	_	0	0	0	0	0	0
Glyphorynchus spirurus	Wedge-billed woodcreeper	Aves	_	Passeriformes	Furnariidae	Blood	Macouria (Lot. Maillard)	2012	_	_	_	0	0	0	0	0	0
Glyphorynchus spirurus	Wedge-billed woodcreeper	Aves	_	Passeriformes	Furnariidae	Blood	Macouria (Lot. Maillard)	2012	_	_	_	0	0	0	0	0	0
Glyphorynchus spirurus	Wedge-billed woodcreeper	Aves	_	Passeriformes	Furnariidae	Blood	Macouria (Lot. Maillard)	2012	_	_	_	0	0	0	0	0	0
Glyphorynchus spirurus	Wedge-billed woodcreeper	Aves	_	Passeriformes	Furnariidae	Blood	Macouria (Lot. Maillard)	2012	_	_	_	0	0	0	0	0	0
Glyphorynchus spirurus	Wedge-billed woodcreeper	Aves	_	Passeriformes	Furnariidae	Blood	Macouria (Lot. Maillard)	2012	_	_	_	0	0	0	0	0	0
Glyphorynchus spirurus	Wedge-billed woodcreeper	Aves	_	Passeriformes	Furnariidae	Blood	Macouria (Lot. Maillard)	2012	_	_	_	0	0	0	0	0	0
Glyphorynchus spirurus	Wedge-billed woodcreeper	Aves	_	Passeriformes	Furnariidae	Blood	Macouria (Lot. Maillard)	2013	_	_	_	0	0	0	0	0	0
Glyphorynchus spirurus	Wedge-billed woodcreeper	Aves	_	Passeriformes	Furnariidae	Blood	Macouria (Lot. Maillard)	2013	_	_	_	0	0	0	0	0	0
Glyphorynchus spirurus	Wedge-billed woodcreeper	Aves	_	Passeriformes	Furnariidae	Blood	Macouria (Lot. Maillard)	2013	_	_	_	0	0	0	0	0	0
Glyphorynchus spirurus	Wedge-billed woodcreeper	Aves	_	Passeriformes	Furnariidae	Blood	Macouria (Lot. Maillard)	2014	_	_	_	0	0	0	0	0	0
Glyphorynchus spirurus	Wedge-billed woodcreeper	Aves	_	Passeriformes	Furnariidae	Blood	Macouria (Lot. Maillard)	2014	_	_	_	0	0	0	0	0	0
Glyphorynchus spirurus	Wedge-billed woodcreeper	Aves	_	Passeriformes	Furnariidae	Blood	Macouria (Lot. Maillard)	2014	_	_	_	0	0	0	0	0	0
Glyphorynchus spirurus	Wedge-billed woodcreeper	Aves	_	Passeriformes	Furnariidae	Blood	Macouria (Lot. Maillard)	2014	_	_	_	0	0	0	0	0	0
Glyphorynchus spirurus	Wedge-billed woodcreeper	Aves	_	Passeriformes	Furnariidae	Blood	Macouria (Lot. Maillard)	2014	_	_	_	0	0	0	0	0	0
Glyphorynchus spirurus	Wedge-billed woodcreeper	Aves	_	Passeriformes	Furnariidae	Blood	Macouria (Lot. Maillard)	2014	_	_	_	0	0	0	0	0	0
Glyphorynchus spirurus	Wedge-billed woodcreeper	Aves	_	Passeriformes	Furnariidae	Blood	Macouria (Lot. Maillard)	2014	_	_	_	0	0	0	0	0	0
Glyphorynchus spirurus	Wedge-billed woodcreeper	Aves	_	Passeriformes	Furnariidae	Blood	Macouria (Lot. Maillard)	2014	_	_	_	0	0	0	0	0	0
Glyphorynchus spirurus	Wedge-billed woodcreeper	Aves	_	Passeriformes	Furnariidae	Blood	Macouria (Lot. Maillard)	2014	_	_	_	0	0	0	0	0	0
Glyphorynchus spirurus	Wedge-billed woodcreeper	Aves	_	Passeriformes	Furnariidae	Blood	Macouria (Lot. Maillard)	2014	_	_	_	0	0	0	0	0	0
Glyphorynchus spirurus	Wedge-billed woodcreeper	Aves	_	Passeriformes	Furnariidae	Blood	Macouria (Lot. Maillard)	2014	_	_	_	0	0	0	0	0	0
Glyphorynchus spirurus	Wedge-billed woodcreeper	Aves	_	Passeriformes	Furnariidae	Blood	Macouria (Lot. Maillard)	2014	_	_	_	0	0	0	0	0	0
Glyphorynchus spirurus	Wedge-billed woodcreeper	Aves	_	Passeriformes	Furnariidae	Blood	Macouria (Lot. Maillard)	2014	_	_	_	0	0	0	0	0	0
Glyphorynchus spirurus	Wedge-billed woodcreeper	Aves	_	Passeriformes	Furnariidae	Blood	Macouria (Lot. Maillard)	2014	_	_	_	0	0	0	0	0	0
Glyphorynchus spirurus	Wedge-billed woodcreeper	Aves	_	Passeriformes	Furnariidae	Blood	Macouria (Lot. Maillard)	2014	_	_	_	0	0	0	0	0	0
Glyphorynchus spirurus	Wedge-billed woodcreeper	Aves	_	Passeriformes	Furnariidae	Blood	Macouria (Lot. Maillard)	2014	_	_	_	0	0	0	0	0	0
Glyphorynchus spirurus	Wedge-billed woodcreeper	Aves	_	Passeriformes	Furnariidae	Blood	Macouria (Lot. Maillard)	2014	_	_	_	0	0	0	0	0	0
Glyphorynchus spirurus	Wedge-billed woodcreeper	Aves	_	Passeriformes	Furnariidae	Blood	Macouria (Lot. Maillard)	2014	_	_	_	0	0	0	0	0	0
Glyphorynchus spirurus	Wedge-billed woodcreeper	Aves	_	Passeriformes	Furnariidae	Blood	Macouria (Lot. Maillard)	2014	_	_	_	0	0	0	0	0	0
Glyphorynchus spirurus	Wedge-billed woodcreeper	Aves	_	Passeriformes	Furnariidae	Blood	Macouria (Lot. Maillard)	2014	_	_	_	0	0	0	0	0	0
Glyphorynchus spirurus	Wedge-billed woodcreeper	Aves	_	Passeriformes	Furnariidae	Blood	Kourou (Montagne des pères)	2014	_	_	_	0	0	0	0	0	0
Glyphorynchus spirurus	Wedge-billed woodcreeper	Aves	_	Passeriformes	Furnariidae	Blood	Kourou (Montagne des pères)	2014	_	_	_	0	0	0	0	0	0
Glyphorynchus spirurus	Wedge-billed woodcreeper	Aves	_	Passeriformes	Furnariidae	Blood	Kourou (Montagne des pères)	2014	_	_	_	0	0	0	0	0	0
Glyphorynchus spirurus	Wedge-billed woodcreeper	Aves	_	Passeriformes	Furnariidae	Blood	Kourou (Montagne des pères)	2014	_	_	_	0	0	0	0	0	0
Glyphorynchus spirurus	Wedge-billed woodcreeper	Aves	_	Passeriformes	Furnariidae	Blood	Kourou (Montagne des pères)	2014	_	_	_	0	0	0	0	0	0
Glyphorynchus spirurus	Wedge-billed woodcreeper	Aves	_	Passeriformes	Furnariidae	Blood	Kourou (Montagne des pères)	2014	_	_	_	0	0	0	0	0	0
Glyphorynchus spirurus	Wedge-billed woodcreeper	Aves	_	Passeriformes	Furnariidae	Blood	Kourou (Montagne des pères)	2014	_	_	_	0	0	0	0	0	0
Glyphorynchus spirurus	Wedge-billed woodcreeper	Aves	_	Passeriformes	Furnariidae	Blood	Kourou (Montagne des pères)	2014	_	_	_	0	0	0	0	0	0
Glyphorynchus spirurus	Wedge-billed woodcreeper	Aves	_	Passeriformes	Furnariidae	Blood	Kourou (Montagne des pères)	2014	_	_	_	0	0	0	0	0	0
Glyphorynchus spirurus	Wedge-billed woodcreeper	Aves	_	Passeriformes	Furnariidae	Blood	Kourou (Montagne des pères)	2014	_	_	_	0	0	0	0	0	0
Glyphorynchus spirurus	Wedge-billed woodcreeper	Aves	_	Passeriformes	Furnariidae	Blood	Kourou (Montagne des pères)	2014	_	_	_	0	0	0	0	0	0
Glyphorynchus spirurus	Wedge-billed woodcreeper	Aves	_	Passeriformes	Furnariidae	Blood	Kourou (Montagne des pères)	2014	_	_	_	0	0	0	0	0	0
Glyphorynchus spirurus	Wedge-billed woodcreeper	Aves	_	Passeriformes	Furnariidae	Blood	Kourou (Montagne des pères)	2014	_	_	_	0	0	0	0	0	0
Glyphorynchus spirurus	Wedge-billed woodcreeper	Aves	_	Passeriformes	Furnariidae	Blood	Kourou (Montagne des pères)	2014	_	_	_	0	0	0	0	0	0
Glyphorynchus spirurus	Wedge-billed woodcreeper	Aves	_	Passeriformes	Furnariidae	Blood	Kourou (Montagne des pères)	2014	_	_	_	0	0	0	0	0	0
Glyphorynchus spirurus	Wedge-billed woodcreeper	Aves	_	Passeriformes	Furnariidae	Blood	Kourou (Montagne des pères)	2014	_	_	_	0	0	0	0	0	0
Glyphorynchus spirurus	Wedge-billed woodcreeper	Aves	_	Passeriformes	Furnariidae	Blood	Kourou (Montagne des pères)	2014	_	_	_	0	0	0	0	0	0
Glyphorynchus spirurus	Wedge-billed woodcreeper	Aves	_	Passeriformes	Furnariidae	Blood	Kourou (Montagne des pères)	2014	_	_	_	0	0	0	0	0	0
Glyphorynchus spirurus	Wedge-billed woodcreeper	Aves	_	Passeriformes	Furnariidae	Blood	Montsinéry (Route risque tout)	2014	_	_	_	0	0	0	0	0	0
Glyphorynchus spirurus	Wedge-billed woodcreeper	Aves	_	Passeriformes	Furnariidae	Blood	Montsinéry (Route risque tout)	2014	_	_	_	0	0	0	0	0	0
Glyphorynchus spirurus	Wedge-billed woodcreeper	Aves	_	Passeriformes	Furnariidae	Blood	Montsinéry (Route risque tout)	2014	_	_	_	0	0	0	0	0	0
Glyphorynchus spirurus	Wedge-billed woodcreeper	Aves	_	Passeriformes	Furnariidae	Blood	Montsinéry (Route risque tout)	2014	_	_	_	0	0	0	0	0	0
Glyphorynchus spirurus	Wedge-billed woodcreeper	Aves	_	Passeriformes	Furnariidae	Blood	Montsinéry (Route risque tout)	2014	_	_	_	0	0	0	0	0	0
Glyphorynchus spirurus	Wedge-billed woodcreeper	Aves	_	Passeriformes	Furnariidae	Blood	Montsinéry (Route risque tout)	2014	_	_	_	0	0	0	0	0	0
Glyphorynchus spirurus	Wedge-billed woodcreeper	Aves	_	Passeriformes	Furnariidae	Blood	Montsinéry (Route risque tout)	2014	_	_	_	0	0	0	0	0	0
Glyphorynchus spirurus	Wedge-billed woodcreeper	Aves	_	Passeriformes	Furnariidae	Blood	Montsinéry (Route risque tout)	2014	_	_	_	0	0	0	0	0	0
Glyphorynchus spirurus	Wedge-billed woodcreeper	Aves	_	Passeriformes	Furnariidae	Blood	Montsinéry (Route risque tout)	2014	_	_	_	0	0	0	0	0	0
Glyphorynchus spirurus	Wedge-billed woodcreeper	Aves	_	Passeriformes	Furnariidae	Blood	Montsinéry (Route risque tout)	2014	_	_	_	0	0	0	0	0	0
Glyphorynchus spirurus	Wedge-billed woodcreeper	Aves	_	Passeriformes	Furnariidae	Blood	St Laurent du Maroni (Saint Jean)	2013	_	_	_	0	0	0	0	0	0
Glyphorynchus spirurus	Wedge-billed woodcreeper	Aves	_	Passeriformes	Furnariidae	Blood	Montjoly (Mont Rorota)	2014	_	_	_	0	0	0	0	0	0
Glyphorynchus spirurus	Wedge-billed woodcreeper	Aves	_	Passeriformes	Furnariidae	Blood	Montjoly (Mont Rorota)	2014	_	_	_	0	0	0	0	0	0
Glyphorynchus spirurus	Wedge-billed woodcreeper	Aves	_	Passeriformes	Furnariidae	Blood	Montsinéry (Bagne des Annamites)	2014	_	_	_	0	0	0	0	0	0
Pipra aureola	Crimson-hooded manakin	Aves	_	Passeriformes	Pipridae	Blood	Cayenne (Vidal)	2013	_	_	_	0	0	0	0	0	0
Pipra aureola	Crimson-hooded manakin	Aves	_	Passeriformes	Pipridae	Blood	Cayenne (Vidal)	2013	_	_	_	0	0	0	0	0	0
Pipra aureola	Crimson-hooded manakin	Aves	_	Passeriformes	Pipridae	Blood	Cayenne (Vidal)	2013	_	_	_	0	0	0	0	0	0
Pipra aureola	Crimson-hooded manakin	Aves	_	Passeriformes	Pipridae	Blood	Cayenne (Vidal)	2013	_	_	_	0	0	0	0	0	0
Pipra aureola	Crimson-hooded manakin	Aves	_	Passeriformes	Pipridae	Blood	Cayenne (Vidal)	2013	_	_	_	0	0	0	0	0	0
Pipra aureola	Crimson-hooded manakin	Aves	_	Passeriformes	Pipridae	Blood	Macouria (Lot. Maillard)	2013	_	_	_	0	0	0	0	0	0
Pipra aureola	Crimson-hooded manakin	Aves	_	Passeriformes	Pipridae	Blood	Montjoly (Mont Rorota)	2014	_	_	_	0	0	0	0	0	0
Pipra aureola	Crimson-hooded manakin	Aves	_	Passeriformes	Pipridae	Blood	Montjoly (Mont Rorota)	2014	_	_	_	0	0	0	0	0	0
Pipra aureola	Crimson-hooded manakin	Aves	_	Passeriformes	Pipridae	Blood	Montjoly (Mont Rorota)	2014	_	_	_	0	0	0	0	0	0
Pipra aureola	Crimson-hooded manakin	Aves	_	Passeriformes	Pipridae	Blood	Montjoly (Mont Rorota)	2014	_	_	_	0	0	0	0	0	0
Pipra aureola	Crimson-hooded manakin	Aves	_	Passeriformes	Pipridae	Blood	Cayenne (Vidal)	2013	_	_	_	0	0	0	0	0	0
Pipra aureola	Crimson-hooded manakin	Aves	_	Passeriformes	Pipridae	Blood	Cayenne (Vidal)	2013	_	_	_	0	0	0	0	0	0
Pipra aureola	Crimson-hooded manakin	Aves	_	Passeriformes	Pipridae	Blood	Cayenne (Vidal)	2013	_	_	_	0	0	0	0	0	0
Pipra aureola	Crimson-hooded manakin	Aves	_	Passeriformes	Pipridae	Blood	Cayenne (Vidal)	2013	_	_	_	0	0	0	0	0	0
Pipra aureola	Crimson-hooded manakin	Aves	_	Passeriformes	Pipridae	Blood	Cayenne (Vidal)	2013	_	_	_	0	0	0	0	0	0
Pipra aureola	Crimson-hooded manakin	Aves	_	Passeriformes	Pipridae	Blood	Macouria (Lot. Maillard)	2014	_	_	_	0	0	0	0	0	0
Pipra aureola	Crimson-hooded manakin	Aves	_	Passeriformes	Pipridae	Blood	Macouria (Lot. Maillard)	2014	_	_	_	0	0	0	0	0	0
Pipra aureola	Crimson-hooded manakin	Aves	_	Passeriformes	Pipridae	Blood	Macouria (Lot. Maillard)	2014	_	_	_	0	0	0	0	0	0
Pipra aureola	Crimson-hooded manakin	Aves	_	Passeriformes	Pipridae	Blood	Macouria (Lot. Maillard)	2014	_	_	_	0	0	0	0	0	0
Pipra aureola	Crimson-hooded manakin	Aves	_	Passeriformes	Pipridae	Blood	Macouria (Lot. Maillard)	2014	_	_	_	0	0	0	0	0	0
Pipra aureola	Crimson-hooded manakin	Aves	_	Passeriformes	Pipridae	Blood	Cayenne (Vidal)	2014	_	_	_	0	0	0	0	0	0
Pipra aureola	Crimson-hooded manakin	Aves	_	Passeriformes	Pipridae	Blood	Montjoly (Mont Rorota)	2014	_	_	_	0	0	0	0	0	0
Pipra aureola	Crimson-hooded manakin	Aves	_	Passeriformes	Pipridae	Blood	Montjoly (Mont Rorota)	2014	_	_	_	0	0	0	0	0	0
Pipra aureola	Crimson-hooded manakin	Aves	_	Passeriformes	Pipridae	Blood	Montjoly (Mont Rorota)	2014	_	_	_	0	0	0	0	0	0
Pipra aureola	Crimson-hooded manakin	Aves	_	Passeriformes	Pipridae	Blood	Montjoly (Mont Rorota)	2014	_	_	_	0	0	0	0	0	0
Pipra aureola	Crimson-hooded manakin	Aves	_	Passeriformes	Pipridae	Blood	Montjoly (Mont Rorota)	2014	_	_	_	0	0	0	0	0	0
Pipra aureola	Crimson-hooded manakin	Aves	_	Passeriformes	Pipridae	Blood	Montjoly (Mont Rorota)	2014	_	_	_	0	0	0	0	0	0
Pipra aureola	Crimson-hooded manakin	Aves	_	Passeriformes	Pipridae	Blood	Montjoly (Mont Rorota)	2014	_	_	_	0	0	0	0	0	0
Pipra aureola	Crimson-hooded manakin	Aves	_	Passeriformes	Pipridae	Blood	Montjoly (Mont Rorota)	2014	_	_	_	0	0	0	0	0	0
Pipra aureola	Crimson-hooded manakin	Aves	_	Passeriformes	Pipridae	Blood	Montjoly (Mont Rorota)	2014	_	_	_	0	0	0	0	0	0
Pipra aureola	Crimson-hooded manakin	Aves	_	Passeriformes	Pipridae	Blood	Montjoly (Mont Rorota)	2014	_	_	_	0	0	0	0	0	0
Pipra aureola	Crimson-hooded manakin	Aves	_	Passeriformes	Pipridae	Blood	Montjoly (Mont Rorota)	2014	_	_	_	0	0	0	0	0	0
Pipra aureola	Crimson-hooded manakin	Aves	_	Passeriformes	Pipridae	Blood	Montjoly (Mont Rorota)	2014	_	_	_	0	0	0	0	0	0
Pipra aureola	Crimson-hooded manakin	Aves	_	Passeriformes	Pipridae	Blood	Montjoly (Mont Rorota)	2014	_	_	_	0	0	0	0	0	0
Pipra aureola	Crimson-hooded manakin	Aves	_	Passeriformes	Pipridae	Blood	Montjoly (Mont Rorota)	2014	_	_	_	0	0	0	0	0	0
Pipra aureola	Crimson-hooded manakin	Aves	_	Passeriformes	Pipridae	Blood	Kourou (Montagne des pères)	2014	_	_	_	0	0	0	0	0	0
Ceratopipra erythrocephala	Golden-headed manakin	Aves	_	Passeriformes	Pipridae	Blood	Macouria (Lot. Maillard)	2012	_	_	_	0	0	0	0	0	0
Ceratopipra erythrocephala	Golden-headed manakin	Aves	_	Passeriformes	Pipridae	Blood	Macouria (Lot. Maillard)	2012	_	_	_	0	0	0	0	0	0
Ceratopipra erythrocephala	Golden-headed manakin	Aves	_	Passeriformes	Pipridae	Blood	Montsinéry (Forêt des Cascades 2)	2013	_	_	_	0	0	0	0	0	0
Ceratopipra erythrocephala	Golden-headed manakin	Aves	_	Passeriformes	Pipridae	Blood	Montsinéry (Forêt des Cascades 2)	2013	_	_	_	0	0	0	0	0	0
Ceratopipra erythrocephala	Golden-headed manakin	Aves	_	Passeriformes	Pipridae	Blood	Montsinéry (Forêt des Cascades 2)	2013	_	_	_	0	0	0	0	0	0
Ceratopipra erythrocephala	Golden-headed manakin	Aves	_	Passeriformes	Pipridae	Blood	Montsinéry (Forêt des Cascades 2)	2013	_	_	_	0	0	0	0	0	0
Ceratopipra erythrocephala	Golden-headed manakin	Aves	_	Passeriformes	Pipridae	Blood	Montsinéry (Forêt des Cascades 2)	2013	_	_	_	0	0	0	0	0	0
Ceratopipra erythrocephala	Golden-headed manakin	Aves	_	Passeriformes	Pipridae	Blood	Montsinéry (Forêt des Cascades 2)	2013	_	_	_	0	0	0	0	0	0
Ceratopipra erythrocephala	Golden-headed manakin	Aves	_	Passeriformes	Pipridae	Blood	Montsinéry (Forêt des Cascades 2)	2013	_	_	_	0	0	0	0	0	0
Ceratopipra erythrocephala	Golden-headed manakin	Aves	_	Passeriformes	Pipridae	Blood	Roura (Montagne Kaw)	2013	_	_	_	0	0	0	0	0	0
Ceratopipra erythrocephala	Golden-headed manakin	Aves	_	Passeriformes	Pipridae	Blood	Roura (Montagne Kaw)	2013	_	_	_	0	0	0	0	0	0
Ceratopipra erythrocephala	Golden-headed manakin	Aves	_	Passeriformes	Pipridae	Blood	Roura (Montagne Kaw)	2013	_	_	_	0	0	0	0	0	0
Ceratopipra erythrocephala	Golden-headed manakin	Aves	_	Passeriformes	Pipridae	Blood	Roura (Montagne Kaw)	2013	_	_	_	0	0	0	0	0	0
Ceratopipra erythrocephala	Golden-headed manakin	Aves	_	Passeriformes	Pipridae	Blood	Roura (Montagne Kaw)	2013	_	_	_	0	0	0	0	0	0
Ceratopipra erythrocephala	Golden-headed manakin	Aves	_	Passeriformes	Pipridae	Blood	Roura (Montagne Kaw)	2013	_	_	_	0	0	0	0	0	0
Ceratopipra erythrocephala	Golden-headed manakin	Aves	_	Passeriformes	Pipridae	Blood	St Laurent du Maroni (Saint Jean)	2013	_	_	_	0	0	0	0	0	0
Ceratopipra erythrocephala	Golden-headed manakin	Aves	_	Passeriformes	Pipridae	Blood	Roura (Montagne Kaw)	2013	_	_	_	0	0	0	0	0	0
Ceratopipra erythrocephala	Golden-headed manakin	Aves	_	Passeriformes	Pipridae	Blood	St Laurent du Maroni (Saint Jean)	2013	_	_	_	0	0	0	0	0	0
Ceratopipra erythrocephala	Golden-headed manakin	Aves	_	Passeriformes	Pipridae	Blood	St Laurent du Maroni (Saint Jean)	2013	_	_	_	0	0	0	0	0	0
Ceratopipra erythrocephala	Golden-headed manakin	Aves	_	Passeriformes	Pipridae	Blood	Macouria (Lot. Maillard)	2014	_	_	_	0	0	0	0	0	0
Ceratopipra erythrocephala	Golden-headed manakin	Aves	_	Passeriformes	Pipridae	Blood	Macouria (Lot. Maillard)	2014	_	_	_	0	0	0	0	0	0
Ceratopipra erythrocephala	Golden-headed manakin	Aves	_	Passeriformes	Pipridae	Blood	Macouria (Lot. Maillard)	2014	_	_	_	0	0	0	0	0	0
Ceratopipra erythrocephala	Golden-headed manakin	Aves	_	Passeriformes	Pipridae	Blood	Macouria (Lot. Maillard)	2014	_	_	_	0	0	0	0	0	0
Ceratopipra erythrocephala	Golden-headed manakin	Aves	_	Passeriformes	Pipridae	Blood	Kourou (Montagne des singes)	2014	_	_	_	0	0	0	0	0	0
Ceratopipra erythrocephala	Golden-headed manakin	Aves	_	Passeriformes	Pipridae	Blood	Kourou (Montagne des singes)	2014	_	_	_	0	0	0	0	0	0
Ceratopipra erythrocephala	Golden-headed manakin	Aves	_	Passeriformes	Pipridae	Blood	Kourou (Montagne des singes)	2014	_	_	_	0	0	0	0	0	0
Ceratopipra erythrocephala	Golden-headed manakin	Aves	_	Passeriformes	Pipridae	Blood	Kourou (Montagne des singes)	2014	_	_	_	0	0	0	0	0	0
Ceratopipra erythrocephala	Golden-headed manakin	Aves	_	Passeriformes	Pipridae	Blood	Cayenne (Vidal)	2014	_	_	_	0	0	0	0	0	0
Ceratopipra erythrocephala	Golden-headed manakin	Aves	_	Passeriformes	Pipridae	Blood	Kourou (Montagne des pères)	2014	_	_	_	0	0	0	0	0	0
Ceratopipra erythrocephala	Golden-headed manakin	Aves	_	Passeriformes	Pipridae	Blood	Macouria (Lot. Maillard)	2014	_	_	_	0	0	0	0	0	0
Ceratopipra erythrocephala	Golden-headed manakin	Aves	_	Passeriformes	Pipridae	Blood	Macouria (Lot. Maillard)	2014	_	_	_	0	0	0	0	0	0
Ceratopipra erythrocephala	Golden-headed manakin	Aves	_	Passeriformes	Pipridae	Blood	Roura (Montagne Kaw)	2014	_	_	_	0	0	0	0	0	0
Ceratopipra erythrocephala	Golden-headed manakin	Aves	_	Passeriformes	Pipridae	Blood	Roura (Montagne Kaw)	2014	_	_	_	0	0	0	0	0	0
Ceratopipra erythrocephala	Golden-headed manakin	Aves	_	Passeriformes	Pipridae	Blood	Roura (Montagne Kaw)	2014	_	_	_	0	0	0	0	0	0
Ceratopipra erythrocephala	Golden-headed manakin	Aves	_	Passeriformes	Pipridae	Blood	Roura (Montagne Kaw)	2014	_	_	_	0	0	0	0	0	0
Chiroxiphia pareola	Blue-backed manakin	Aves	_	Passeriformes	Pipridae	Blood	Cayenne (Vidal)	2013	_	_	_	0	0	0	0	0	0
Chiroxiphia pareola	Blue-backed manakin	Aves	_	Passeriformes	Pipridae	Blood	Cayenne (Vidal)	2012	_	_	_	0	0	0	0	0	0
Chiroxiphia pareola	Blue-backed manakin	Aves	_	Passeriformes	Pipridae	Blood	Cayenne (Vidal)	2012	_	_	_	0	0	0	0	0	0
Chiroxiphia pareola	Blue-backed manakin	Aves	_	Passeriformes	Pipridae	Blood	Macouria (Lot. Maillard)	2012	_	_	_	0	0	0	0	0	0
Chiroxiphia pareola	Blue-backed manakin	Aves	_	Passeriformes	Pipridae	Blood	Macouria (Lot. Maillard)	2012	_	_	_	0	0	0	0	0	0
Chiroxiphia pareola	Blue-backed manakin	Aves	_	Passeriformes	Pipridae	Blood	Macouria (Lot. Maillard)	2012	_	_	_	0	0	0	0	0	0
Chiroxiphia pareola	Blue-backed manakin	Aves	_	Passeriformes	Pipridae	Blood	Macouria (Lot. Maillard)	2012	_	_	_	0	0	0	0	0	0
Chiroxiphia pareola	Blue-backed manakin	Aves	_	Passeriformes	Pipridae	Blood	Kourou (Montagne des pères)	2014	_	_	_	0	0	0	0	0	0
Chiroxiphia pareola	Blue-backed manakin	Aves	_	Passeriformes	Pipridae	Blood	Macouria (Lot. Maillard)	2012	_	_	_	0	0	0	0	0	0
Chiroxiphia pareola	Blue-backed manakin	Aves	_	Passeriformes	Pipridae	Blood	Cayenne (Vidal)	2013	_	_	_	0	0	0	0	0	0
Chiroxiphia pareola	Blue-backed manakin	Aves	_	Passeriformes	Pipridae	Blood	Cayenne (Vidal)	2013	_	_	_	0	0	0	0	0	0
Chiroxiphia pareola	Blue-backed manakin	Aves	_	Passeriformes	Pipridae	Blood	Cayenne (Vidal)	2013	_	_	_	0	0	0	0	0	0
Chiroxiphia pareola	Blue-backed manakin	Aves	_	Passeriformes	Pipridae	Blood	Cayenne (Vidal)	2013	_	_	_	0	0	0	0	0	0
Chiroxiphia pareola	Blue-backed manakin	Aves	_	Passeriformes	Pipridae	Blood	Cayenne (Vidal)	2013	_	_	_	0	0	0	0	0	0
Chiroxiphia pareola	Blue-backed manakin	Aves	_	Passeriformes	Pipridae	Blood	Cayenne (Vidal)	2013	_	_	_	0	0	0	0	0	0
Chiroxiphia pareola	Blue-backed manakin	Aves	_	Passeriformes	Pipridae	Blood	Macouria (Lot. Maillard)	2013	_	_	_	0	0	0	0	0	0
Chiroxiphia pareola	Blue-backed manakin	Aves	_	Passeriformes	Pipridae	Blood	Cayenne (Vidal)	2013	_	_	_	0	0	0	0	0	0
Chiroxiphia pareola	Blue-backed manakin	Aves	_	Passeriformes	Pipridae	Blood	Cayenne (Vidal)	2013	_	_	_	0	0	0	0	0	0
Chiroxiphia pareola	Blue-backed manakin	Aves	_	Passeriformes	Pipridae	Blood	Cayenne (Vidal)	2013	_	_	_	0	0	0	0	0	0
Chiroxiphia pareola	Blue-backed manakin	Aves	_	Passeriformes	Pipridae	Blood	Cayenne (Vidal)	2013	_	_	_	0	0	0	0	0	0
Chiroxiphia pareola	Blue-backed manakin	Aves	_	Passeriformes	Pipridae	Blood	Cayenne (Vidal)	2013	_	_	_	0	0	0	0	0	0
Chiroxiphia pareola	Blue-backed manakin	Aves	_	Passeriformes	Pipridae	Blood	Cayenne (Vidal)	2013	_	_	_	0	0	0	0	0	0
Chiroxiphia pareola	Blue-backed manakin	Aves	_	Passeriformes	Pipridae	Blood	Cayenne (Vidal)	2013	_	_	_	0	0	0	0	0	0
Chiroxiphia pareola	Blue-backed manakin	Aves	_	Passeriformes	Pipridae	Blood	Cayenne (Vidal)	2013	_	_	_	0	0	0	0	0	0
Chiroxiphia pareola	Blue-backed manakin	Aves	_	Passeriformes	Pipridae	Blood	Cayenne (Vidal)	2013	_	_	_	0	0	0	0	0	0
Chiroxiphia pareola	Blue-backed manakin	Aves	_	Passeriformes	Pipridae	Blood	Cayenne (Vidal)	2013	_	_	_	0	0	0	0	0	0
Chiroxiphia pareola	Blue-backed manakin	Aves	_	Passeriformes	Pipridae	Blood	Cayenne (Vidal)	2013	_	_	_	0	0	0	0	0	0
Chiroxiphia pareola	Blue-backed manakin	Aves	_	Passeriformes	Pipridae	Blood	Cayenne (Vidal)	2013	_	_	_	0	0	0	0	0	0
Chiroxiphia pareola	Blue-backed manakin	Aves	_	Passeriformes	Pipridae	Blood	Cayenne (Vidal)	2013	_	_	_	0	0	0	0	0	0
Chiroxiphia pareola	Blue-backed manakin	Aves	_	Passeriformes	Pipridae	Blood	Cayenne (Vidal)	2013	_	_	_	0	0	0	0	0	0
Chiroxiphia pareola	Blue-backed manakin	Aves	_	Passeriformes	Pipridae	Blood	Cayenne (Vidal)	2013	_	_	_	0	0	0	0	0	0
Chiroxiphia pareola	Blue-backed manakin	Aves	_	Passeriformes	Pipridae	Blood	Cayenne (Vidal)	2013	_	_	_	0	0	0	0	0	0
Chiroxiphia pareola	Blue-backed manakin	Aves	_	Passeriformes	Pipridae	Blood	Cayenne (Vidal)	2013	_	_	_	0	0	0	0	0	0
Chiroxiphia pareola	Blue-backed manakin	Aves	_	Passeriformes	Pipridae	Blood	Matoury (Paramana)	2013	_	_	_	0	0	0	0	0	0
Chiroxiphia pareola	Blue-backed manakin	Aves	_	Passeriformes	Pipridae	Blood	Matoury (Paramana)	2013	_	_	_	0	0	0	0	0	0
Chiroxiphia pareola	Blue-backed manakin	Aves	_	Passeriformes	Pipridae	Blood	Matoury (Paramana)	2013	_	_	_	0	0	0	0	0	0
Chiroxiphia pareola	Blue-backed manakin	Aves	_	Passeriformes	Pipridae	Blood	Matoury (Paramana)	2013	_	_	_	0	0	0	0	0	0
Chiroxiphia pareola	Blue-backed manakin	Aves	_	Passeriformes	Pipridae	Blood	Macouria (Lot. Maillard)	2014	_	_	_	0	0	0	0	0	0
Chiroxiphia pareola	Blue-backed manakin	Aves	_	Passeriformes	Pipridae	Blood	Macouria (Lot. Maillard)	2014	_	_	_	0	0	0	0	0	0
Chiroxiphia pareola	Blue-backed manakin	Aves	_	Passeriformes	Pipridae	Blood	Macouria (Lot. Maillard)	2014	_	_	_	0	0	0	0	0	0
Chiroxiphia pareola	Blue-backed manakin	Aves	_	Passeriformes	Pipridae	Blood	Macouria (Lot. Maillard)	2014	_	_	_	0	0	0	0	0	0
Chiroxiphia pareola	Blue-backed manakin	Aves	_	Passeriformes	Pipridae	Blood	Macouria (Lot. Maillard)	2014	_	_	_	0	0	0	0	0	0
Chiroxiphia pareola	Blue-backed manakin	Aves	_	Passeriformes	Pipridae	Blood	Macouria (Lot. Maillard)	2014	_	_	_	0	0	0	0	0	0
Chiroxiphia pareola	Blue-backed manakin	Aves	_	Passeriformes	Pipridae	Blood	Matoury (Paramana)	2013	_	_	_	0	0	0	0	0	0
Myrmotherula axillaris	White-flanked antwren	Aves	_	Passeriformes	Thamnophilidae	Blood	Cayenne (Vidal)	2013	_	_	_	0	0	0	0	0	0
Myrmotherula axillaris	White-flanked antwren	Aves	_	Passeriformes	Thamnophilidae	Blood	Cayenne (Vidal)	2013	_	_	_	0	0	0	0	0	0
Myrmotherula axillaris	White-flanked antwren	Aves	_	Passeriformes	Thamnophilidae	Blood	Cayenne (Vidal)	2013	_	_	_	0	0	0	0	0	0
Myrmotherula axillaris	White-flanked antwren	Aves	_	Passeriformes	Thamnophilidae	Blood	Montsinéry (Forêt des Cascades 2)	2013	_	_	_	0	0	0	0	0	0
Myrmotherula axillaris	White-flanked antwren	Aves	_	Passeriformes	Thamnophilidae	Blood	Montsinéry (Forêt des Cascades 2)	2013	_	_	_	0	0	0	0	0	0
Myrmotherula axillaris	White-flanked antwren	Aves	_	Passeriformes	Thamnophilidae	Blood	Montsinéry (Forêt des Cascades 2)	2013	_	_	_	0	0	0	0	0	0
Myrmotherula axillaris	White-flanked antwren	Aves	_	Passeriformes	Thamnophilidae	Blood	Roura (Montagne Kaw)	2013	_	_	_	0	0	0	0	0	0
Myrmotherula axillaris	White-flanked antwren	Aves	_	Passeriformes	Thamnophilidae	Blood	Roura (Montagne Kaw)	2013	_	_	_	0	0	0	0	0	0
Myrmotherula axillaris	White-flanked antwren	Aves	_	Passeriformes	Thamnophilidae	Blood	Roura (Montagne Kaw)	2013	_	_	_	0	0	0	0	0	0
Myrmotherula axillaris	White-flanked antwren	Aves	_	Passeriformes	Thamnophilidae	Blood	Cayenne (Vidal)	2013	_	_	_	0	0	0	0	0	0
Myrmotherula axillaris	White-flanked antwren	Aves	_	Passeriformes	Thamnophilidae	Blood	Cayenne (Vidal)	2013	_	_	_	0	0	0	0	0	0
Myrmotherula axillaris	White-flanked antwren	Aves	_	Passeriformes	Thamnophilidae	Blood	Cayenne (Vidal)	2013	_	_	_	0	0	0	0	0	0
Myrmotherula axillaris	White-flanked antwren	Aves	_	Passeriformes	Thamnophilidae	Blood	Cayenne (Vidal)	2013	_	_	_	0	0	0	0	0	0
Myrmotherula axillaris	White-flanked antwren	Aves	_	Passeriformes	Thamnophilidae	Blood	Matoury (Paramana)	2013	_	_	_	0	0	0	0	0	0
Myrmotherula axillaris	White-flanked antwren	Aves	_	Passeriformes	Thamnophilidae	Blood	Matoury (Paramana)	2013	_	_	_	0	0	0	0	0	0
Myrmotherula axillaris	White-flanked antwren	Aves	_	Passeriformes	Thamnophilidae	Blood	Matoury (Paramana)	2013	_	_	_	0	0	0	0	0	0
Myrmotherula axillaris	White-flanked antwren	Aves	_	Passeriformes	Thamnophilidae	Blood	Roura (Montagne Kaw)	2013	_	_	_	0	0	0	0	0	0
Myrmotherula axillaris	White-flanked antwren	Aves	_	Passeriformes	Thamnophilidae	Blood	Roura (Montagne Kaw)	2013	_	_	_	0	0	0	0	0	0
Myrmotherula axillaris	White-flanked antwren	Aves	_	Passeriformes	Thamnophilidae	Blood	St Laurent du Maroni (Saint Jean)	2013	_	_	_	0	0	0	0	0	0
Myrmotherula axillaris	White-flanked antwren	Aves	_	Passeriformes	Thamnophilidae	Blood	Kourou (Montagne des singes)	2014	_	_	_	0	0	0	0	0	0
Myrmotherula axillaris	White-flanked antwren	Aves	_	Passeriformes	Thamnophilidae	Blood	Kourou (Montagne des singes)	2014	_	_	_	0	0	0	0	0	0
Myrmotherula axillaris	White-flanked antwren	Aves	_	Passeriformes	Thamnophilidae	Blood	Kourou (Montagne des singes)	2014	_	_	_	0	0	0	0	0	0
Myrmotherula axillaris	White-flanked antwren	Aves	_	Passeriformes	Thamnophilidae	Blood	Kourou (Montagne des singes)	2014	_	_	_	0	0	0	0	0	0
Myrmotherula axillaris	White-flanked antwren	Aves	_	Passeriformes	Thamnophilidae	Blood	Montsinéry (Route risque tout)	2014	_	_	_	0	0	0	0	0	0
Myrmotherula axillaris	White-flanked antwren	Aves	_	Passeriformes	Thamnophilidae	Blood	Montsinéry (Route risque tout)	2014	_	_	_	0	0	0	0	0	0
Myrmotherula axillaris	White-flanked antwren	Aves	_	Passeriformes	Thamnophilidae	Blood	Kourou (Montagne des singes)	2014	_	_	_	0	0	0	0	0	0
Myrmotherula axillaris	White-flanked antwren	Aves	_	Passeriformes	Thamnophilidae	Blood	Montjoly (Mont Rorota)	2014	_	_	_	0	0	0	0	0	0
Myrmotherula axillaris	White-flanked antwren	Aves	_	Passeriformes	Thamnophilidae	Blood	Montjoly (Mont Rorota)	2014	_	_	_	0	0	0	0	0	0
Myrmotherula axillaris	White-flanked antwren	Aves	_	Passeriformes	Thamnophilidae	Blood	Montjoly (Mont Rorota)	2014	_	_	_	0	0	0	0	0	0
Myrmotherula axillaris	White-flanked antwren	Aves	_	Passeriformes	Thamnophilidae	Blood	Montjoly (Mont Rorota)	2014	_	_	_	0	0	0	0	0	0
Myrmotherula axillaris	White-flanked antwren	Aves	_	Passeriformes	Thamnophilidae	Blood	Cayenne (Vidal)	2014	_	_	_	0	0	0	0	0	0
Myrmotherula axillaris	White-flanked antwren	Aves	_	Passeriformes	Thamnophilidae	Blood	Cayenne (Vidal)	2014	_	_	_	0	0	0	0	0	0
Myrmotherula axillaris	White-flanked antwren	Aves	_	Passeriformes	Thamnophilidae	Blood	Cayenne (Vidal)	2014	_	_	_	0	0	0	0	0	0
Myrmotherula axillaris	White-flanked antwren	Aves	_	Passeriformes	Thamnophilidae	Blood	Kourou (Montagne des pères)	2014	_	_	_	0	0	0	0	0	0
Myrmotherula axillaris	White-flanked antwren	Aves	_	Passeriformes	Thamnophilidae	Blood	Kourou (Montagne des pères)	2014	_	_	_	0	0	0	0	0	0
Myrmotherula axillaris	White-flanked antwren	Aves	_	Passeriformes	Thamnophilidae	Blood	Kourou (Montagne des pères)	2014	_	_	_	0	0	0	0	0	0
Ornithodoros capensis	Seabird tick	Arachnida	_	Ixodida	Argasidae	Whole body	Grand Connétable Island	2016	Adult	Male	Engorged tick, collected in a laughing gull nest	0	0	0	0	0	0
Ornithodoros capensis	Seabird tick	Arachnida	_	Ixodida	Argasidae	Whole body	Grand Connétable Island	2016	Adult	Male	Engorged tick, collected in a laughing gull nest	0	0	0	0	0	0
Ornithodoros capensis	Seabird tick	Arachnida	_	Ixodida	Argasidae	Whole body	Grand Connétable Island	2016	Nymph	_	Engorged tick, collected in a laughing gull nest	0	0	0	0	0	0
Ornithodoros capensis	Seabird tick	Arachnida	_	Ixodida	Argasidae	Whole body	Grand Connétable Island	2016	Nymph	_	Engorged tick, collected in a laughing gull nest	0	0	0	0	0	0
Ornithodoros capensis	Seabird tick	Arachnida	_	Ixodida	Argasidae	Whole body	Grand Connétable Island	2016	Adult	Female	Engorged tick, collected in a laughing gull nest	0	0	0	0	0	0
Ornithodoros capensis	Seabird tick	Arachnida	_	Ixodida	Argasidae	Whole body	Grand Connétable Island	2016	Adult	Female	Engorged tick, collected in a laughing gull nest	0	0	0	0	0	0
Amblyomma cajennense	Cayenne tick	Arachnida	_	Ixodida	Ixodidae	Whole body	Petit-Saut (Montagne Plomb)	2016	Nymph	_	Questing tick, collected on vegetation	1	1	0	0	0	0
Amblyomma cajennense	Cayenne tick	Arachnida	_	Ixodida	Ixodidae	Whole body	Petit-Saut (Montagne Plomb)	2016	Nymph	_	Questing tick, collected on vegetation	1	1	0	0	0	0
Amblyomma cajennense	Cayenne tick	Arachnida	_	Ixodida	Ixodidae	Whole body	Petit-Saut (Montagne Plomb)	2016	Nymph	_	Questing tick, collected on vegetation	1	1	0	0	0	0
Amblyomma cajennense	Cayenne tick	Arachnida	_	Ixodida	Ixodidae	Whole body	Petit-Saut (Montagne Plomb)	2016	Nymph	_	Questing tick, collected on vegetation	1	1	0	0	0	0
Amblyomma cajennense	Cayenne tick	Arachnida	_	Ixodida	Ixodidae	Whole body	Petit-Saut (Montagne Plomb)	2016	Nymph	_	Questing tick, collected on vegetation	1	1	0	0	0	0
Amblyomma cajennense	Cayenne tick	Arachnida	_	Ixodida	Ixodidae	Whole body	Matoury (Piste de la Mirande)	2016	Nymph	_	Questing tick, collected on vegetation	0	0	0	0	0	0
Amblyomma cajennense	Cayenne tick	Arachnida	_	Ixodida	Ixodidae	Whole body	Matoury (Piste de la Mirande)	2016	Nymph	_	Questing tick, collected on vegetation	1	1	0	0	0	0
Amblyomma cajennense	Cayenne tick	Arachnida	_	Ixodida	Ixodidae	Whole body	Matoury (Piste de la Mirande)	2016	Adult	Female	Questing tick, collected on vegetation	1	1	0	0	0	0
Amblyomma cajennense	Cayenne tick	Arachnida	_	Ixodida	Ixodidae	Whole body	Matoury (Piste de la Mirande)	2016	Adult	Female	Questing tick, collected on vegetation	1	1	0	0	0	0
Amblyomma cajennense	Cayenne tick	Arachnida	_	Ixodida	Ixodidae	Whole body	Matoury (Piste de la Mirande)	2016	Adult	Female	Questing tick, collected on vegetation	1	1	0	0	0	0
Amblyomma cajennense	Cayenne tick	Arachnida	_	Ixodida	Ixodidae	Whole body	Matoury (Piste de la Mirande)	2016	Adult	Female	Questing tick, collected on vegetation	1	1	0	0	0	0
Amblyomma cajennense	Cayenne tick	Arachnida	_	Ixodida	Ixodidae	Whole body	Matoury (Piste de la Mirande)	2016	Adult	Female	Questing tick, collected on vegetation	1	1	0	0	0	0
Amblyomma cajennense	Cayenne tick	Arachnida	_	Ixodida	Ixodidae	Whole body	Matoury (Piste de la Mirande)	2016	Adult	Male	Questing tick, collected on vegetation	1	1	0	0	0	0
Amblyomma cajennense	Cayenne tick	Arachnida	_	Ixodida	Ixodidae	Whole body	Matoury (Piste de la Mirande)	2016	Adult	Male	Questing tick, collected on vegetation	1	1	0	0	0	0
Amblyomma cajennense	Cayenne tick	Arachnida	_	Ixodida	Ixodidae	Whole body	Matoury (Piste de la Mirande)	2016	Adult	Male	Questing tick, collected on vegetation	1	1	0	0	0	0
Amblyomma calcaratum	_	Arachnida	_	Ixodida	Ixodidae	Whole body	Kourou (Montagne des Singes)	2016	Larva	_	Questing tick, collected on vegetation	0	0	0	0	0	0
Amblyomma coelebs	_	Arachnida	_	Ixodida	Ixodidae	Whole body	Sinnamary (Crique Verte)	2016	Nymph	_	Questing tick, collected on human	0	0	0	0	0	0
Amblyomma coelebs	_	Arachnida	_	Ixodida	Ixodidae	Whole body	Montagne de Kaw	2016	Nymph	_	Questing tick, collected on vegetation	0	0	0	0	0	0
Amblyomma coelebs	_	Arachnida	_	Ixodida	Ixodidae	Whole body	Montagne de Kaw	2016	Nymph	_	Questing tick, collected on vegetation	0	0	0	0	0	0
Amblyomma coelebs	_	Arachnida	_	Ixodida	Ixodidae	Whole body	Petit-Saut (Montagne Plomb)	2016	Nymph	_	Questing tick, collected on vegetation	0	0	0	0	0	0
Amblyomma coelebs	_	Arachnida	_	Ixodida	Ixodidae	Whole body	Petit-Saut (Montagne Plomb)	2016	Nymph	_	Questing tick, collected on vegetation	0	0	0	0	0	0
Amblyomma coelebs	_	Arachnida	_	Ixodida	Ixodidae	Whole body	Petit-Saut (Montagne Plomb)	2016	Nymph	_	Questing tick, collected on vegetation	0	0	0	0	0	0
Amblyomma coelebs	_	Arachnida	_	Ixodida	Ixodidae	Whole body	Petit-Saut (Montagne Plomb)	2016	Nymph	_	Questing tick, collected on vegetation	0	0	0	0	0	0
Amblyomma coelebs	_	Arachnida	_	Ixodida	Ixodidae	Whole body	Petit-Saut (Montagne Plomb)	2016	Nymph	_	Questing tick, collected on vegetation	0	0	0	0	0	0
Amblyomma coelebs	_	Arachnida	_	Ixodida	Ixodidae	Whole body	Petit-Saut (Montagne Plomb)	2016	Nymph	_	Questing tick, collected on vegetation	0	0	0	0	0	0
Amblyomma coelebs	_	Arachnida	_	Ixodida	Ixodidae	Whole body	Petit-Saut (Montagne Plomb)	2016	Nymph	_	Questing tick, collected on vegetation	0	0	0	0	0	0
Amblyomma coelebs	_	Arachnida	_	Ixodida	Ixodidae	Whole body	Petit-Saut (Montagne Plomb)	2016	Nymph	_	Questing tick, collected on vegetation	0	0	0	0	0	0
Amblyomma coelebs	_	Arachnida	_	Ixodida	Ixodidae	Whole body	Petit-Saut (Montagne Plomb)	2016	Nymph	_	Questing tick, collected on vegetation	0	0	0	0	0	0
Amblyomma coelebs	_	Arachnida	_	Ixodida	Ixodidae	Whole body	Petit-Saut (Montagne Plomb)	2016	Nymph	_	Questing tick, collected on vegetation	0	0	0	0	0	0
Amblyomma coelebs	_	Arachnida	_	Ixodida	Ixodidae	Whole body	Route de Kaw	2017	Nymph	_	Questing tick, collected on human	0	0	0	0	0	0
Amblyomma coelebs	_	Arachnida	_	Ixodida	Ixodidae	Whole body	Kourou (CSG)	2016	Nymph	_	Questing tick, collected on human	0	0	0	0	0	0
Amblyomma coelebs	_	Arachnida	_	Ixodida	Ixodidae	Whole body	Kourou (CSG)	2016	Nymph	_	Questing tick, collected on human	0	0	0	0	0	0
Amblyomma coelebs	_	Arachnida	_	Ixodida	Ixodidae	Whole body	Kourou (CSG)	2016	Nymph	_	Questing tick, collected on human	0	0	0	0	0	0
Amblyomma coelebs	_	Arachnida	_	Ixodida	Ixodidae	Whole body	Nouragues	2016	Nymph	_	Questing tick, collected on human	0	0	0	0	0	0
Amblyomma coelebs	_	Arachnida	_	Ixodida	Ixodidae	Whole body	Nouragues	2016	Nymph	_	Questing tick, collected on human	0	0	0	0	0	0
Amblyomma coelebs	_	Arachnida	_	Ixodida	Ixodidae	Whole body	St-Georges de l'Oyapock (Crique Gabaret)	2016	Nymph	_	Questing tick, collected on human	0	0	0	0	0	0
Amblyomma coelebs	_	Arachnida	_	Ixodida	Ixodidae	Whole body	St-Georges de l'Oyapock (Crique Gabaret)	2016	Nymph	_	Questing tick, collected on human	0	0	0	0	0	0
Amblyomma coelebs	_	Arachnida	_	Ixodida	Ixodidae	Whole body	Petit-Saut (Montagne Plomb)	2016	Nymph	_	Questing tick, collected on vegetation	0	0	0	0	0	0
Amblyomma coelebs	_	Arachnida	_	Ixodida	Ixodidae	Whole body	Petit-Saut (Montagne Plomb)	2016	Nymph	_	Questing tick, collected on vegetation	0	0	0	0	0	0
Amblyomma coelebs	_	Arachnida	_	Ixodida	Ixodidae	Whole body	Petit-Saut (Montagne Plomb)	2016	Nymph	_	Questing tick, collected on vegetation	0	0	0	0	0	0
Amblyomma coelebs	_	Arachnida	_	Ixodida	Ixodidae	Whole body	Petit-Saut (Montagne Plomb)	2016	Nymph	_	Questing tick, collected on vegetation	0	0	0	0	0	0
Amblyomma coelebs	_	Arachnida	_	Ixodida	Ixodidae	Whole body	Petit-Saut (Montagne Plomb)	2016	Nymph	_	Questing tick, collected on vegetation	0	0	0	0	0	0
Amblyomma coelebs	_	Arachnida	_	Ixodida	Ixodidae	Whole body	Petit-Saut (Montagne Plomb)	2016	Nymph	_	Questing tick, collected on vegetation	0	0	0	0	0	0
Amblyomma coelebs	_	Arachnida	_	Ixodida	Ixodidae	Whole body	Apatou (Crique Grande Absinthe)	2016	Nymph	_	Questing tick, collected on vegetation	0	0	0	0	0	0
Amblyomma coelebs	_	Arachnida	_	Ixodida	Ixodidae	Whole body	Apatou (Crique Grande Absinthe)	2016	Nymph	_	Questing tick, collected on vegetation	0	0	0	0	0	0
Amblyomma coelebs	_	Arachnida	_	Ixodida	Ixodidae	Whole body	Mana (Trinité)	2017	Nymph	_	Questing tick, collected on human	0	0	0	0	0	0
Amblyomma coelebs	_	Arachnida	_	Ixodida	Ixodidae	Whole body	Petit-Saut (Carbet Hydreco)	2017	Nymph	_	Questing tick, collected on human	0	0	0	0	0	0
Amblyomma dissimile	Iguana tick	Arachnida	_	Ixodida	Ixodidae	Whole body	Talhuen (Village)	2016	Adult	Female	Questing tick, collected on vegetation	0	0	0	0	0	0
Amblyomma dissimile	Iguana tick	Arachnida	_	Ixodida	Ixodidae	Whole body	Talhuen (Village)	2016	Adult	Female	Questing tick, collected on vegetation	1	0	0	0	1	0
Amblyomma dissimile	Iguana tick	Arachnida	_	Ixodida	Ixodidae	Whole body	Awala-Yalimapo (Ayawande)	2016	Adult	Male	Engorged tick, collected on cane toad	1	0	0	0	1	0
Amblyomma dissimile	Iguana tick	Arachnida	_	Ixodida	Ixodidae	Whole body	Awala-Yalimapo (Ayawande)	2016	Adult	Male	Engorged tick, collected on cane toad	0	0	0	0	0	0
Amblyomma dissimile	Iguana tick	Arachnida	_	Ixodida	Ixodidae	Whole body	Awala-Yalimapo (Ayawande)	2016	Nymph	_	Engorged tick, collected on cane toad	0	0	0	0	0	0
Amblyomma dissimile	Iguana tick	Arachnida	_	Ixodida	Ixodidae	Whole body	Awala-Yalimapo (Ayawande)	2016	Nymph	_	Engorged tick, collected on cane toad	1	0	0	0	0	1
Amblyomma dissimile	Iguana tick	Arachnida	_	Ixodida	Ixodidae	Whole body	Rémire-Montjoly	2018	Adult	Female	Engorged tick, collected on green iguana	1	0	0	0	0	1
Amblyomma dissimile	Iguana tick	Arachnida	_	Ixodida	Ixodidae	Whole body	Rémire-Montjoly	2018	Adult	Female	Engorged tick, collected on green iguana	1	0	0	0	0	1
Amblyomma dissimile	Iguana tick	Arachnida	_	Ixodida	Ixodidae	Whole body	Rémire-Montjoly	2018	Adult	Female	Engorged tick, collected on green iguana	1	0	0	0	0	1
Amblyomma dissimile	Iguana tick	Arachnida	_	Ixodida	Ixodidae	Whole body	Rémire-Montjoly	2017	Adult	Female	Engorged tick, collected on green iguana	1	0	0	0	0	1
Amblyomma dissimile	Iguana tick	Arachnida	_	Ixodida	Ixodidae	Whole body	Rémire-Montjoly	2017	Adult	Female	Engorged tick, collected on green iguana	1	0	0	0	0	1
Amblyomma dissimile	Iguana tick	Arachnida	_	Ixodida	Ixodidae	Whole body	Rémire-Montjoly	2017	Adult	Male	Engorged tick, collected on green iguana	0	0	0	0	0	0
Amblyomma dissimile	Iguana tick	Arachnida	_	Ixodida	Ixodidae	Whole body	Rémire-Montjoly	2017	Adult	Male	Engorged tick, collected on green iguana	0	0	0	0	0	0
Amblyomma dissimile	Iguana tick	Arachnida	_	Ixodida	Ixodidae	Whole body	Rémire-Montjoly	2017	Adult	Male	Engorged tick, collected on green iguana	0	0	0	0	0	0
Amblyomma dissimile	Iguana tick	Arachnida	_	Ixodida	Ixodidae	Whole body	Rémire-Montjoly	2017	Adult	Male	Engorged tick, collected on green iguana	0	0	0	0	0	0
Amblyomma dissimile	Iguana tick	Arachnida	_	Ixodida	Ixodidae	Whole body	Rémire-Montjoly	2017	Adult	Male	Engorged tick, collected on green iguana	1	0	0	0	0	1
Amblyomma dissimile	Iguana tick	Arachnida	_	Ixodida	Ixodidae	Whole body	Rémire-Montjoly	2017	Adult	Male	Engorged tick, collected on green iguana	0	0	0	0	0	0
Amblyomma dissimile	Iguana tick	Arachnida	_	Ixodida	Ixodidae	Whole body	Rémire-Montjoly	2017	Adult	Male	Engorged tick, collected on green iguana	1	0	0	0	0	1
Amblyomma dissimile	Iguana tick	Arachnida	_	Ixodida	Ixodidae	Whole body	Rémire-Montjoly	2017	Adult	Male	Engorged tick, collected on green iguana	1	0	0	0	0	1
Amblyomma dissimile	Iguana tick	Arachnida	_	Ixodida	Ixodidae	Whole body	Rémire-Montjoly	2017	Adult	Male	Engorged tick, collected on green iguana	1	0	0	0	0	1
Amblyomma dissimile	Iguana tick	Arachnida	_	Ixodida	Ixodidae	Whole body	Rémire-Montjoly	2017	Adult	Male	Engorged tick, collected on green iguana	1	0	0	0	0	1
Amblyomma geayi	_	Arachnida	_	Ixodida	Ixodidae	Whole body	Rémire-Montjoly (Vidal)	2016	Adult	Male	Engorged tick, collected on sloth	0	0	0	0	0	0
Amblyomma geayi	_	Arachnida	_	Ixodida	Ixodidae	Whole body	Rémire-Montjoly (Vidal)	2016	Adult	Male	Engorged tick, collected on sloth	0	0	0	0	0	0
Amblyomma geayi	_	Arachnida	_	Ixodida	Ixodidae	Whole body	Cayenne (Montagne du Tigre)	2017	Larva	_	Questing tick, collected on vegetation	0	0	0	0	0	0
Amblyomma geayi	_	Arachnida	_	Ixodida	Ixodidae	Whole body	Cayenne (Montagne du Tigre)	2017	Larva	_	Questing tick, collected on vegetation	0	0	0	0	0	0
Amblyomma geayi	_	Arachnida	_	Ixodida	Ixodidae	Whole body	Cayenne (Montagne du Tigre)	2017	Larva	_	Questing tick, collected on vegetation	0	0	0	0	0	0
Amblyomma geayi	_	Arachnida	_	Ixodida	Ixodidae	Whole body	Cayenne (Montagne du Tigre)	2017	Larva	_	Questing tick, collected on vegetation	0	0	0	0	0	0
Amblyomma geayi	_	Arachnida	_	Ixodida	Ixodidae	Whole body	Rémire-Montjoly (Sentier du Rorota)	2014	Larva	_	Engorged tick, collected on passerine	0	0	0	0	0	0
Amblyomma geayi	_	Arachnida	_	Ixodida	Ixodidae	Whole body	Rémire-Montjoly (Sentier du Rorota)	2014	Larva	_	Engorged tick, collected on passerine	0	0	0	0	0	0
Amblyomma geayi	_	Arachnida	_	Ixodida	Ixodidae	Whole body	Rémire-Montjoly (Sentier du Rorota)	2014	Larva	_	Engorged tick, collected on passerine	0	0	0	0	0	0
Amblyomma geayi	_	Arachnida	_	Ixodida	Ixodidae	Whole body	Matoury (Mont Paramana)	2014	Larva	_	Engorged tick, collected on passerine	0	0	0	0	0	0
Amblyomma goeldii	_	Arachnida	_	Ixodida	Ixodidae	Whole body	Régina (N1 road PK63)	2017	Adult	Female	Engorged tick, collected on tamandua	0	0	0	0	0	0
Amblyomma goeldii	_	Arachnida	_	Ixodida	Ixodidae	Whole body	Régina (N1 road PK63)	2017	Adult	Female	Engorged tick, collected on tamandua	0	0	0	0	0	0
Amblyomma goeldii	_	Arachnida	_	Ixodida	Ixodidae	Whole body	Régina (N1 road PK63)	2017	Adult	Female	Engorged tick, collected on tamandua	0	0	0	0	0	0
Amblyomma goeldii	_	Arachnida	_	Ixodida	Ixodidae	Whole body	Régina (N1 road PK63)	2017	Adult	Male	Engorged tick, collected on tamandua	0	0	0	0	0	0
Amblyomma goeldii	_	Arachnida	_	Ixodida	Ixodidae	Whole body	Régina (N1 road PK63)	2017	Adult	Male	Engorged tick, collected on tamandua	0	0	0	0	0	0
Amblyomma humerale	_	Arachnida	_	Ixodida	Ixodidae	Whole body	Kourou (Montagne des Singes)	2016	Nymph	_	Questing tick, collected on human	0	0	0	0	0	0
Amblyomma humerale	_	Arachnida	_	Ixodida	Ixodidae	Whole body	Matoury (Route nationale)	2016	Nymph	_	Engorged tick, collected on opossum	0	0	0	0	0	0
Amblyomma humerale	_	Arachnida	_	Ixodida	Ixodidae	Whole body	Matoury (Route nationale)	2016	Nymph	_	Engorged tick, collected on opossum	0	0	0	0	0	0
Amblyomma humerale	_	Arachnida	_	Ixodida	Ixodidae	Whole body	Mana (Trinité)	2017	Adult	Female	Questing tick, collected on human	0	0	0	0	0	0
Amblyomma humerale	_	Arachnida	_	Ixodida	Ixodidae	Whole body	Nouragues	2017	Adult	Male	Questing tick, collected on vegetation	0	0	0	0	0	0
Amblyomma humerale	_	Arachnida	_	Ixodida	Ixodidae	Whole body	Nouragues	2017	Adult	Male	Questing tick, collected on vegetation	0	0	0	0	0	0
Amblyomma humerale	_	Arachnida	_	Ixodida	Ixodidae	Whole body	Nouragues	2017	Adult	Male	Questing tick, collected on vegetation	0	0	0	0	0	0
Amblyomma humerale	_	Arachnida	_	Ixodida	Ixodidae	Whole body	Nouragues	2017	Adult	Male	Questing tick, collected on vegetation	0	0	0	0	0	0
Amblyomma humerale	_	Arachnida	_	Ixodida	Ixodidae	Whole body	Nouragues	2017	Adult	Male	Questing tick, collected on vegetation	0	0	0	0	0	0
Amblyomma humerale	_	Arachnida	_	Ixodida	Ixodidae	Whole body	Kourou (Montagne des Pères)	2014	Nymph	_	Questing tick, collected on passerine	0	0	0	0	0	0
Amblyomma latepunctatum	_	Arachnida	_	Ixodida	Ixodidae	Whole body	Petit-Saut (Montagne Plomb)	2016	Nymph	_	Questing tick, collected on vegetation	0	0	0	0	0	0
Amblyomma latepunctatum	_	Arachnida	_	Ixodida	Ixodidae	Whole body	Petit-Saut (Montagne Plomb)	2016	Nymph	_	Questing tick, collected on vegetation	0	0	0	0	0	0
Amblyomma latepunctatum	_	Arachnida	_	Ixodida	Ixodidae	Whole body	Petit-Saut (Montagne Plomb)	2016	Nymph	_	Questing tick, collected on vegetation	0	0	0	0	0	0
Amblyomma latepunctatum	_	Arachnida	_	Ixodida	Ixodidae	Whole body	St-Georges de l'Oyapock (Crique Gabaret)	2016	Nymph	_	Questing tick, collected on vegetation	0	0	0	0	0	0
Amblyomma longirostre	_	Arachnida	_	Ixodida	Ixodidae	Whole body	Rémire-Montjoly (Sentier du Rorota)	2016	Larva	_	Engorged tick, collected on passerine	0	0	0	0	0	0
Amblyomma longirostre	_	Arachnida	_	Ixodida	Ixodidae	Whole body	Rémire-Montjoly (Sentier du Rorota)	2016	Larva	_	Engorged tick, collected on passerine	0	0	0	0	0	0
Amblyomma longirostre	_	Arachnida	_	Ixodida	Ixodidae	Whole body	Rémire-Montjoly (Sentier du Rorota)	2016	Larva	_	Engorged tick, collected on passerine	0	0	0	0	0	0
Amblyomma longirostre	_	Arachnida	_	Ixodida	Ixodidae	Whole body	Rémire-Montjoly (Sentier du Rorota)	2016	Larva	_	Engorged tick, collected on passerine	0	0	0	0	0	0
Amblyomma longirostre	_	Arachnida	_	Ixodida	Ixodidae	Whole body	Rémire-Montjoly (Sentier du Rorota)	2016	Larva	_	Engorged tick, collected on passerine	0	0	0	0	0	0
Amblyomma longirostre	_	Arachnida	_	Ixodida	Ixodidae	Whole body	Rémire-Montjoly (Sentier du Rorota)	2016	Larva	_	Engorged tick, collected on passerine	0	0	0	0	0	0
Amblyomma longirostre	_	Arachnida	_	Ixodida	Ixodidae	Whole body	Rémire-Montjoly (Sentier du Rorota)	2016	Larva	_	Engorged tick, collected on passerine	0	0	0	0	0	0
Amblyomma longirostre	_	Arachnida	_	Ixodida	Ixodidae	Whole body	Rémire-Montjoly (Sentier du Rorota)	2016	Larva	_	Engorged tick, collected on passerine	0	0	0	0	0	0
Amblyomma longirostre	_	Arachnida	_	Ixodida	Ixodidae	Whole body	Rémire-Montjoly (Sentier du Rorota)	2016	Larva	_	Engorged tick, collected on passerine	0	0	0	0	0	0
Amblyomma longirostre	_	Arachnida	_	Ixodida	Ixodidae	Whole body	Rémire-Montjoly (Sentier du Rorota)	2016	Larva	_	Engorged tick, collected on passerine	0	0	0	0	0	0
Amblyomma longirostre	_	Arachnida	_	Ixodida	Ixodidae	Whole body	Rémire-Montjoly (Sentier du Rorota)	2016	Larva	_	Engorged tick, collected on passerine	0	0	0	0	0	0
Amblyomma longirostre	_	Arachnida	_	Ixodida	Ixodidae	Whole body	Rémire-Montjoly (Sentier du Rorota)	2016	Larva	_	Engorged tick, collected on passerine	0	0	0	0	0	0
Amblyomma longirostre	_	Arachnida	_	Ixodida	Ixodidae	Whole body	Rémire-Montjoly (Sentier du Rorota)	2016	Larva	_	Engorged tick, collected on passerine	0	0	0	0	0	0
Amblyomma longirostre	_	Arachnida	_	Ixodida	Ixodidae	Whole body	Rémire-Montjoly (Sentier du Rorota)	2016	Larva	_	Engorged tick, collected on passerine	0	0	0	0	0	0
Amblyomma longirostre	_	Arachnida	_	Ixodida	Ixodidae	Whole body	Rémire-Montjoly (Sentier du Rorota)	2016	Larva	_	Engorged tick, collected on passerine	0	0	0	0	0	0
Amblyomma longirostre	_	Arachnida	_	Ixodida	Ixodidae	Whole body	Rémire-Montjoly (Sentier du Rorota)	2016	Larva	_	Engorged tick, collected on passerine	0	0	0	0	0	0
Amblyomma longirostre	_	Arachnida	_	Ixodida	Ixodidae	Whole body	Rémire-Montjoly (Sentier du Rorota)	2016	Larva	_	Engorged tick, collected on passerine	0	0	0	0	0	0
Amblyomma longirostre	_	Arachnida	_	Ixodida	Ixodidae	Whole body	Rémire-Montjoly (Sentier du Rorota)	2016	Larva	_	Engorged tick, collected on passerine	0	0	0	0	0	0
Amblyomma longirostre	_	Arachnida	_	Ixodida	Ixodidae	Whole body	Rémire-Montjoly (Sentier du Rorota)	2016	Larva	_	Engorged tick, collected on passerine	0	0	0	0	0	0
Amblyomma longirostre	_	Arachnida	_	Ixodida	Ixodidae	Whole body	Rémire-Montjoly (Sentier du Rorota)	2016	Larva	_	Engorged tick, collected on passerine	0	0	0	0	0	0
Amblyomma longirostre	_	Arachnida	_	Ixodida	Ixodidae	Whole body	Rémire-Montjoly (Sentier du Rorota)	2016	Larva	_	Engorged tick, collected on passerine	0	0	0	0	0	0
Amblyomma longirostre	_	Arachnida	_	Ixodida	Ixodidae	Whole body	Rémire-Montjoly (Sentier du Rorota)	2016	Larva	_	Engorged tick, collected on passerine	0	0	0	0	0	0
Amblyomma longirostre	_	Arachnida	_	Ixodida	Ixodidae	Whole body	Rémire-Montjoly (Sentier du Rorota)	2016	Larva	_	Engorged tick, collected on passerine	0	0	0	0	0	0
Amblyomma naponense	_	Arachnida	_	Ixodida	Ixodidae	Whole body	Montagne de Kaw	2016	Nymph	_	Questing tick, collected on vegetation	0	0	0	0	0	0
Amblyomma naponense	_	Arachnida	_	Ixodida	Ixodidae	Whole body	Montagne de Kaw	2016	Nymph	_	Questing tick, collected on vegetation	0	0	0	0	0	0
Amblyomma naponense	_	Arachnida	_	Ixodida	Ixodidae	Whole body	Montagne de Kaw	2016	Nymph	_	Questing tick, collected on vegetation	0	0	0	0	0	0
Amblyomma naponense	_	Arachnida	_	Ixodida	Ixodidae	Whole body	St-Georges de l'Oyapock (Crique Gabaret)	2016	Adult	Male	Questing tick, collected on vegetation	0	0	0	0	0	0
Amblyomma naponense	_	Arachnida	_	Ixodida	Ixodidae	Whole body	Mana (Trinité)	2017	Adult	Female	Questing tick, collected on human	0	0	0	0	0	0
Amblyomma oblongoguttatum	_	Arachnida	_	Ixodida	Ixodidae	Whole body	Kourou (CSG)	2016	Adult	Female	Questing tick, collected on human	0	0	0	0	0	0
Amblyomma oblongoguttatum	_	Arachnida	_	Ixodida	Ixodidae	Whole body	Kourou (CSG)	2016	Adult	Female	Questing tick, collected on human	0	0	0	0	0	0
Amblyomma oblongoguttatum	_	Arachnida	_	Ixodida	Ixodidae	Whole body	Kourou (CSG)	2016	Adult	Female	Questing tick, collected on human	0	0	0	0	0	0
Amblyomma oblongoguttatum	_	Arachnida	_	Ixodida	Ixodidae	Whole body	Kourou (CSG)	2016	Adult	Female	Questing tick, collected on human	0	0	0	0	0	0
Amblyomma oblongoguttatum	_	Arachnida	_	Ixodida	Ixodidae	Whole body	Kourou (CSG)	2016	Adult	Female	Questing tick, collected on human	0	0	0	0	0	0
Amblyomma oblongoguttatum	_	Arachnida	_	Ixodida	Ixodidae	Whole body	Kourou (CSG)	2016	Adult	Female	Questing tick, collected on human	0	0	0	0	0	0
Amblyomma oblongoguttatum	_	Arachnida	_	Ixodida	Ixodidae	Whole body	Kourou (CSG)	2016	Adult	Female	Questing tick, collected on human	0	0	0	0	0	0
Amblyomma oblongoguttatum	_	Arachnida	_	Ixodida	Ixodidae	Whole body	Kourou (CSG)	2016	Adult	Female	Questing tick, collected on human	0	0	0	0	0	0
Amblyomma oblongoguttatum	_	Arachnida	_	Ixodida	Ixodidae	Whole body	Kourou (CSG)	2016	Adult	Female	Questing tick, collected on human	0	0	0	0	0	0
Amblyomma oblongoguttatum	_	Arachnida	_	Ixodida	Ixodidae	Whole body	Kourou (CSG)	2016	Adult	Female	Questing tick, collected on human	0	0	0	0	0	0
Amblyomma oblongoguttatum	_	Arachnida	_	Ixodida	Ixodidae	Whole body	Kourou (CSG)	2016	Adult	Female	Questing tick, collected on human	0	0	0	0	0	0
Amblyomma oblongoguttatum	_	Arachnida	_	Ixodida	Ixodidae	Whole body	Kourou (CSG)	2016	Adult	Female	Questing tick, collected on human	0	0	0	0	0	0
Amblyomma oblongoguttatum	_	Arachnida	_	Ixodida	Ixodidae	Whole body	Kourou (CSG)	2016	Adult	Female	Questing tick, collected on human	0	0	0	0	0	0
Amblyomma oblongoguttatum	_	Arachnida	_	Ixodida	Ixodidae	Whole body	Kourou (CSG)	2016	Adult	Female	Questing tick, collected on human	0	0	0	0	0	0
Amblyomma oblongoguttatum	_	Arachnida	_	Ixodida	Ixodidae	Whole body	Kourou (CSG)	2016	Adult	Female	Questing tick, collected on human	0	0	0	0	0	0
Amblyomma oblongoguttatum	_	Arachnida	_	Ixodida	Ixodidae	Whole body	Kourou (CSG)	2016	Adult	Female	Questing tick, collected on human	0	0	0	0	0	0
Amblyomma oblongoguttatum	_	Arachnida	_	Ixodida	Ixodidae	Whole body	Kourou (CSG)	2016	Adult	Female	Questing tick, collected on human	0	0	0	0	0	0
Amblyomma oblongoguttatum	_	Arachnida	_	Ixodida	Ixodidae	Whole body	Kourou (CSG)	2016	Adult	Female	Questing tick, collected on human	0	0	0	0	0	0
Amblyomma oblongoguttatum	_	Arachnida	_	Ixodida	Ixodidae	Whole body	Kourou (CSG)	2016	Adult	Female	Questing tick, collected on human	0	0	0	0	0	0
Amblyomma oblongoguttatum	_	Arachnida	_	Ixodida	Ixodidae	Whole body	Kourou (CSG)	2016	Adult	Female	Questing tick, collected on human	0	0	0	0	0	0
Amblyomma oblongoguttatum	_	Arachnida	_	Ixodida	Ixodidae	Whole body	Kourou (CSG)	2016	Adult	Female	Questing tick, collected on human	0	0	0	0	0	0
Amblyomma oblongoguttatum	_	Arachnida	_	Ixodida	Ixodidae	Whole body	Kourou (CSG)	2016	Adult	Female	Questing tick, collected on human	0	0	0	0	0	0
Amblyomma oblongoguttatum	_	Arachnida	_	Ixodida	Ixodidae	Whole body	Kourou (CSG)	2016	Adult	Female	Questing tick, collected on human	0	0	0	0	0	0
Amblyomma oblongoguttatum	_	Arachnida	_	Ixodida	Ixodidae	Whole body	Kourou (CSG)	2016	Adult	Female	Questing tick, collected on human	0	0	0	0	0	0
Amblyomma oblongoguttatum	_	Arachnida	_	Ixodida	Ixodidae	Whole body	Kourou (CSG)	2016	Adult	Female	Questing tick, collected on human	0	0	0	0	0	0
Amblyomma oblongoguttatum	_	Arachnida	_	Ixodida	Ixodidae	Whole body	Kourou (CSG)	2016	Adult	Female	Questing tick, collected on human	0	0	0	0	0	0
Amblyomma oblongoguttatum	_	Arachnida	_	Ixodida	Ixodidae	Whole body	Kourou (CSG)	2016	Adult	Female	Questing tick, collected on human	0	0	0	0	0	0
Amblyomma oblongoguttatum	_	Arachnida	_	Ixodida	Ixodidae	Whole body	Kourou (CSG)	2016	Adult	Female	Questing tick, collected on human	0	0	0	0	0	0
Amblyomma oblongoguttatum	_	Arachnida	_	Ixodida	Ixodidae	Whole body	Kourou (CSG)	2016	Adult	Female	Questing tick, collected on human	0	0	0	0	0	0
Amblyomma oblongoguttatum	_	Arachnida	_	Ixodida	Ixodidae	Whole body	Kourou (CSG)	2016	Adult	Female	Questing tick, collected on human	0	0	0	0	0	0
Amblyomma oblongoguttatum	_	Arachnida	_	Ixodida	Ixodidae	Whole body	Kourou (CSG)	2016	Adult	Male	Questing tick, collected on human	0	0	0	0	0	0
Amblyomma oblongoguttatum	_	Arachnida	_	Ixodida	Ixodidae	Whole body	Kourou (CSG)	2016	Adult	Male	Questing tick, collected on human	1	0	0	0	1	0
Amblyomma oblongoguttatum	_	Arachnida	_	Ixodida	Ixodidae	Whole body	Kourou (CSG)	2016	Adult	Male	Questing tick, collected on human	0	0	0	0	0	0
Amblyomma oblongoguttatum	_	Arachnida	_	Ixodida	Ixodidae	Whole body	Kourou (CSG)	2016	Adult	Male	Questing tick, collected on human	0	0	0	0	0	0
Amblyomma oblongoguttatum	_	Arachnida	_	Ixodida	Ixodidae	Whole body	Kourou (CSG)	2016	Adult	Male	Questing tick, collected on human	0	0	0	0	0	0
Amblyomma oblongoguttatum	_	Arachnida	_	Ixodida	Ixodidae	Whole body	Kourou (CSG)	2016	Adult	Male	Questing tick, collected on human	0	0	0	0	0	0
Amblyomma oblongoguttatum	_	Arachnida	_	Ixodida	Ixodidae	Whole body	Kourou (CSG)	2016	Adult	Male	Questing tick, collected on human	0	0	0	0	0	0
Amblyomma oblongoguttatum	_	Arachnida	_	Ixodida	Ixodidae	Whole body	Kourou (CSG)	2016	Adult	Male	Questing tick, collected on human	0	0	0	0	0	0
Amblyomma oblongoguttatum	_	Arachnida	_	Ixodida	Ixodidae	Whole body	Kourou (CSG)	2016	Adult	Male	Questing tick, collected on human	0	0	0	0	0	0
Amblyomma oblongoguttatum	_	Arachnida	_	Ixodida	Ixodidae	Whole body	Kourou (CSG)	2016	Adult	Male	Questing tick, collected on human	0	0	0	0	0	0
Amblyomma oblongoguttatum	_	Arachnida	_	Ixodida	Ixodidae	Whole body	Kourou (CSG)	2016	Adult	Male	Questing tick, collected on human	0	0	0	0	0	0
Amblyomma oblongoguttatum	_	Arachnida	_	Ixodida	Ixodidae	Whole body	Kourou (CSG)	2016	Adult	Male	Questing tick, collected on human	0	0	0	0	0	0
Amblyomma pacae	_	Arachnida	_	Ixodida	Ixodidae	Whole body	St-Georges de l'Oyapock (Crique Gabaret)	2016	Larva	_	Questing tick, collected on vegetation	0	0	0	0	0	0
Amblyomma pacae	_	Arachnida	_	Ixodida	Ixodidae	Whole body	St-Georges de l'Oyapock (Crique Gabaret)	2016	Larva	_	Questing tick, collected on vegetation	0	0	0	0	0	0
Amblyomma pacae	_	Arachnida	_	Ixodida	Ixodidae	Whole body	St-Georges de l'Oyapock (Crique Gabaret)	2016	Larva	_	Questing tick, collected on vegetation	0	0	0	0	0	0
Amblyomma pacae	_	Arachnida	_	Ixodida	Ixodidae	Whole body	St-Georges de l'Oyapock (Crique Gabaret)	2016	Larva	_	Questing tick, collected on vegetation	0	0	0	0	0	0
Amblyomma pacae	_	Arachnida	_	Ixodida	Ixodidae	Whole body	St-Georges de l'Oyapock (Crique Gabaret)	2016	Larva	_	Questing tick, collected on vegetation	0	0	0	0	0	0
Amblyomma pacae	_	Arachnida	_	Ixodida	Ixodidae	Whole body	St-Georges de l'Oyapock (Crique Gabaret)	2016	Larva	_	Questing tick, collected on vegetation	0	0	0	0	0	0
Amblyomma romitii	_	Arachnida	_	Ixodida	Ixodidae	Whole body	Macouria (Tonate)	2017	Adult	Female	Engorged tick, collected on capybara	0	0	0	0	0	0
Amblyomma romitii	_	Arachnida	_	Ixodida	Ixodidae	Whole body	Macouria (Tonate)	2017	Adult	Female	Engorged tick, collected on capybara	0	0	0	0	0	0
Amblyomma rotundatum	_	Arachnida	_	Ixodida	Ixodidae	Whole body	Kourou (Montagne des Singes)	2016	Larva	_	Questing tick, collected on vegetation	0	0	0	0	0	0
Amblyomma rotundatum	_	Arachnida	_	Ixodida	Ixodidae	Whole body	Kourou (Montagne des Singes)	2016	Larva	_	Questing tick, collected on vegetation	0	0	0	0	0	0
Amblyomma rotundatum	_	Arachnida	_	Ixodida	Ixodidae	Whole body	Kourou (Montagne des Singes)	2016	Larva	_	Questing tick, collected on vegetation	0	0	0	0	0	0
Amblyomma rotundatum	_	Arachnida	_	Ixodida	Ixodidae	Whole body	Kourou (Montagne des Singes)	2016	Larva	_	Questing tick, collected on vegetation	0	0	0	0	0	0
Amblyomma rotundatum	_	Arachnida	_	Ixodida	Ixodidae	Whole body	Kourou (Montagne des Singes)	2016	Larva	_	Questing tick, collected on vegetation	0	0	0	0	0	0
Amblyomma rotundatum	_	Arachnida	_	Ixodida	Ixodidae	Whole body	Iracoubo (Counamie)	2017	Adult	Female	Engorged tick, collected on tortoise	0	0	0	0	0	0
Amblyomma scalpturatum	_	Arachnida	_	Ixodida	Ixodidae	Whole body	Kourou (Montagne des Singes)	2016	Adult	Female	Questing tick, collected on vegetation	0	0	0	0	0	0
Amblyomma scalpturatum	_	Arachnida	_	Ixodida	Ixodidae	Whole body	Régina (Savane-Roche Virginie)	2016	Adult	Female	Questing tick, collected on vegetation	0	0	0	0	0	0
Amblyomma scalpturatum	_	Arachnida	_	Ixodida	Ixodidae	Whole body	Kourou (CSG)	2016	Nymph	_	Questing tick, collected on human	0	0	0	0	0	0
Amblyomma scalpturatum	_	Arachnida	_	Ixodida	Ixodidae	Whole body	Kourou (CSG)	2016	Nymph	_	Questing tick, collected on human	0	0	0	0	0	0
Amblyomma scalpturatum	_	Arachnida	_	Ixodida	Ixodidae	Whole body	Kourou (CSG)	2016	Nymph	_	Questing tick, collected on human	0	0	0	0	0	0
Amblyomma scalpturatum	_	Arachnida	_	Ixodida	Ixodidae	Whole body	Petit-Saut (Montagne Plomb)	2016	Adult	Male	Questing tick, collected on human	0	0	0	0	0	0
Amblyomma scalpturatum	_	Arachnida	_	Ixodida	Ixodidae	Whole body	Nouragues	2017	Larva	_	Questing tick, collected on human	0	0	0	0	0	0
Amblyomma scalpturatum	_	Arachnida	_	Ixodida	Ixodidae	Whole body	Nouragues	2017	Larva	_	Questing tick, collected on human	0	0	0	0	0	0
Amblyomma scalpturatum	_	Arachnida	_	Ixodida	Ixodidae	Whole body	Nouragues	2017	Larva	_	Questing tick, collected on human	0	0	0	0	0	0
Amblyomma varium	Sloth's giant tick	Arachnida	_	Ixodida	Ixodidae	Whole body	Matoury (Larivot)	2016	Adult	Male	Engorged tick, collected on sloth	0	0	0	0	0	0
Amblyomma varium	Sloth's giant tick	Arachnida	_	Ixodida	Ixodidae	Whole body	Matoury (Larivot)	2016	Adult	Male	Engorged tick, collected on sloth	0	0	0	0	0	0
Amblyomma varium	Sloth's giant tick	Arachnida	_	Ixodida	Ixodidae	Whole body	Rémire-Montjoly (Vidal)	2016	Adult	Female	Engorged tick, collected on sloth	0	0	0	0	0	0
Amblyomma varium	Sloth's giant tick	Arachnida	_	Ixodida	Ixodidae	Whole body	Matoury (Piste de la Mirande)	2017	Larva	_	Questing tick, collected on vegetation	0	0	0	0	0	0
Amblyomma varium	Sloth's giant tick	Arachnida	_	Ixodida	Ixodidae	Whole body	Matoury (Piste de la Mirande)	2017	Larva	_	Questing tick, collected on vegetation	0	0	0	0	0	0
Amblyomma varium	Sloth's giant tick	Arachnida	_	Ixodida	Ixodidae	Whole body	Matoury (Piste de la Mirande)	2017	Larva	_	Questing tick, collected on vegetation	0	0	0	0	0	0
Amblyomma varium	Sloth's giant tick	Arachnida	_	Ixodida	Ixodidae	Whole body	Rémire-Montjloy (Sentier Loyola)	2017	Nymph	_	Questing tick, collected on vegetation	0	0	0	0	0	0
Rhipicephalus microplus	Asian blue tick/Tropical cattle tick	Arachnida	_	Ixodida	Ixodidae	Whole body	Macouria (Matiti)	2016	Adult	Male	Engorged tick, collected on cattle	0	0	0	0	0	0
Rhipicephalus microplus	Asian blue tick/Tropical cattle tick	Arachnida	_	Ixodida	Ixodidae	Whole body	Macouria (Matiti)	2016	Adult	Male	Engorged tick, collected on cattle	0	0	0	0	0	0
Rhipicephalus microplus	Asian blue tick/Tropical cattle tick	Arachnida	_	Ixodida	Ixodidae	Whole body	Macouria (Matiti)	2016	Adult	Male	Engorged tick, collected on cattle	0	0	0	0	0	0
Rhipicephalus microplus	Asian blue tick/Tropical cattle tick	Arachnida	_	Ixodida	Ixodidae	Whole body	Macouria (Matiti)	2016	Adult	Male	Engorged tick, collected on cattle	0	0	0	0	0	0
Rhipicephalus microplus	Asian blue tick/Tropical cattle tick	Arachnida	_	Ixodida	Ixodidae	Whole body	Macouria (Matiti)	2016	Adult	Male	Engorged tick, collected on cattle	0	0	0	0	0	0
Rhipicephalus microplus	Asian blue tick/Tropical cattle tick	Arachnida	_	Ixodida	Ixodidae	Whole body	Macouria (Matiti)	2016	Adult	Male	Engorged tick, collected on cattle	0	0	0	0	0	0
Rhipicephalus microplus	Asian blue tick/Tropical cattle tick	Arachnida	_	Ixodida	Ixodidae	Whole body	Macouria (Matiti)	2016	Larva	_	Questing tick, collected on vegetation	0	0	0	0	0	0
Rhipicephalus microplus	Asian blue tick/Tropical cattle tick	Arachnida	_	Ixodida	Ixodidae	Whole body	Macouria (Matiti)	2016	Larva	_	Questing tick, collected on vegetation	0	0	0	0	0	0
Rhipicephalus microplus	Asian blue tick/Tropical cattle tick	Arachnida	_	Ixodida	Ixodidae	Whole body	Macouria (Matiti)	2016	Larva	_	Questing tick, collected on vegetation	0	0	0	0	0	0
Rhipicephalus microplus	Asian blue tick/Tropical cattle tick	Arachnida	_	Ixodida	Ixodidae	Whole body	Macouria (Matiti)	2016	Larva	_	Questing tick, collected on vegetation	0	0	0	0	0	0
Rhipicephalus sanguineus	Brown dog tick	Arachnida	_	Ixodida	Ixodidae	Whole body	Kourou (Rue Maurice Ravel)	2016	Adult	Female	Engorged tick, collected on domestic dog	0	0	0	0	0	0
Rhipicephalus sanguineus	Brown dog tick	Arachnida	_	Ixodida	Ixodidae	Whole body	Kourou (Rue Maurice Ravel)	2016	Adult	Female	Engorged tick, collected on domestic dog	0	0	0	0	0	0
Rhipicephalus sanguineus	Brown dog tick	Arachnida	_	Ixodida	Ixodidae	Whole body	Kourou (Rue Maurice Ravel)	2016	Adult	Female	Engorged tick, collected on domestic dog	0	0	0	0	0	0
Rhipicephalus sanguineus	Brown dog tick	Arachnida	_	Ixodida	Ixodidae	Whole body	Rémire-Montjoly (Montravel)	2016	Adult	Male	Questing tick, collected on domestic dog	0	0	0	0	0	0
Rhipicephalus sanguineus	Brown dog tick	Arachnida	_	Ixodida	Ixodidae	Whole body	Rémire-Montjoly (Montravel)	2016	Adult	Male	Questing tick, collected on domestic dog	0	0	0	0	0	0
Rhipicephalus sanguineus	Brown dog tick	Arachnida	_	Ixodida	Ixodidae	Whole body	Rémire-Montjoly (Montravel)	2016	Adult	Male	Questing tick, collected on domestic dog	0	0	0	0	0	0
Dermacentor nitens	Tropical horse tick	Arachnida	_	Ixodida	Ixodidae	Whole body	Macouria (Ranch Le Papayer)	2016	Adult	Female	Engorged tick, collected on domestic horse	0	0	0	0	0	0
Dermacentor nitens	Tropical horse tick	Arachnida	_	Ixodida	Ixodidae	Whole body	Macouria (Ranch Le Papayer)	2016	Adult	Female	Engorged tick, collected on domestic horse	0	0	0	0	0	0
Dermacentor nitens	Tropical horse tick	Arachnida	_	Ixodida	Ixodidae	Whole body	Macouria (Ranch Le Papayer)	2016	Adult	Male	Engorged tick, collected on domestic horse	0	0	0	0	0	0
Dermacentor nitens	Tropical horse tick	Arachnida	_	Ixodida	Ixodidae	Whole body	Macouria (Ranch Le Papayer)	2016	Adult	Male	Engorged tick, collected on domestic horse	0	0	0	0	0	0
Dermacentor nitens	Tropical horse tick	Arachnida	_	Ixodida	Ixodidae	Whole body	Macouria (Ranch Le Papayer)	2016	Nymph	_	Engorged tick, collected on domestic horse	0	0	0	0	0	0
Dermacentor nitens	Tropical horse tick	Arachnida	_	Ixodida	Ixodidae	Whole body	Macouria (Ranch Le Papayer)	2016	Nymph	_	Engorged tick, collected on domestic horse	0	0	0	0	0	0
Dermacentor nitens	Tropical horse tick	Arachnida	_	Ixodida	Ixodidae	Whole body	Macouria (Ranch Le Papayer)	2016	Adult	Female	Engorged tick, collected on domestic horse	0	0	0	0	0	0
Dermacentor nitens	Tropical horse tick	Arachnida	_	Ixodida	Ixodidae	Whole body	Macouria (Ranch Le Papayer)	2016	Adult	Female	Engorged tick, collected on domestic horse	0	0	0	0	0	0
Dermacentor nitens	Tropical horse tick	Arachnida	_	Ixodida	Ixodidae	Whole body	Macouria (Ranch Le Papayer)	2016	Adult	Female	Engorged tick, collected on domestic horse	0	0	0	0	0	0
Dermacentor nitens	Tropical horse tick	Arachnida	_	Ixodida	Ixodidae	Whole body	Macouria (Ranch Le Papayer)	2016	Adult	Female	Engorged tick, collected on domestic horse	0	0	0	0	0	0
Dermacentor nitens	Tropical horse tick	Arachnida	_	Ixodida	Ixodidae	Whole body	Macouria (Ranch Le Papayer)	2016	Adult	Female	Engorged tick, collected on domestic horse	0	0	0	0	0	0
Dermacentor nitens	Tropical horse tick	Arachnida	_	Ixodida	Ixodidae	Whole body	Macouria (Ranch Le Papayer)	2016	Adult	Female	Engorged tick, collected on domestic horse	0	0	0	0	0	0
Dermacentor nitens	Tropical horse tick	Arachnida	_	Ixodida	Ixodidae	Whole body	Macouria (Ranch Le Papayer)	2016	Adult	Male	Engorged tick, collected on domestic horse	0	0	0	0	0	0
Dermacentor nitens	Tropical horse tick	Arachnida	_	Ixodida	Ixodidae	Whole body	Macouria (Ranch Le Papayer)	2016	Adult	Male	Engorged tick, collected on domestic horse	0	0	0	0	0	0
Dermacentor nitens	Tropical horse tick	Arachnida	_	Ixodida	Ixodidae	Whole body	Macouria (Ranch Le Papayer)	2016	Adult	Male	Engorged tick, collected on domestic horse	0	0	0	0	0	0
Dermacentor nitens	Tropical horse tick	Arachnida	_	Ixodida	Ixodidae	Whole body	Macouria (Ranch Le Papayer)	2016	Adult	Male	Engorged tick, collected on domestic horse	0	0	0	0	0	0
Dermacentor nitens	Tropical horse tick	Arachnida	_	Ixodida	Ixodidae	Whole body	Macouria (Ranch Le Papayer)	2016	Adult	Male	Engorged tick, collected on domestic horse	0	0	0	0	0	0
Dermacentor nitens	Tropical horse tick	Arachnida	_	Ixodida	Ixodidae	Whole body	Macouria (Ranch Le Papayer)	2016	Nymph	_	Engorged tick, collected on domestic horse	0	0	0	0	0	0
Dermacentor nitens	Tropical horse tick	Arachnida	_	Ixodida	Ixodidae	Whole body	Macouria (Ranch Le Papayer)	2016	Nymph	_	Engorged tick, collected on domestic horse	0	0	0	0	0	0
Dermacentor nitens	Tropical horse tick	Arachnida	_	Ixodida	Ixodidae	Whole body	Macouria (Ranch Le Papayer)	2016	Nymph	_	Engorged tick, collected on domestic horse	0	0	0	0	0	0
Dermacentor nitens	Tropical horse tick	Arachnida	_	Ixodida	Ixodidae	Whole body	Macouria (Ranch Le Papayer)	2016	Nymph	_	Engorged tick, collected on domestic horse	0	0	0	0	0	0
Dermacentor nitens	Tropical horse tick	Arachnida	_	Ixodida	Ixodidae	Whole body	Macouria (Ranch Le Papayer)	2016	Nymph	_	Engorged tick, collected on domestic horse	0	0	0	0	0	0
Dermacentor nitens	Tropical horse tick	Arachnida	_	Ixodida	Ixodidae	Whole body	Macouria (Ranch Le Papayer)	2016	Nymph	_	Engorged tick, collected on domestic horse	0	0	0	0	0	0
Dermacentor nitens	Tropical horse tick	Arachnida	_	Ixodida	Ixodidae	Whole body	Macouria (Ranch Le Papayer)	2016	Nymph	_	Engorged tick, collected on domestic horse	0	0	0	0	0	0
Dermacentor nitens	Tropical horse tick	Arachnida	_	Ixodida	Ixodidae	Whole body	Macouria (Ranch Le Papayer)	2016	Nymph	_	Engorged tick, collected on domestic horse	0	0	0	0	0	0
Dermacentor nitens	Tropical horse tick	Arachnida	_	Ixodida	Ixodidae	Whole body	Macouria (Ranch Le Papayer)	2016	Nymph	_	Engorged tick, collected on domestic horse	0	0	0	0	0	0
Dermacentor nitens	Tropical horse tick	Arachnida	_	Ixodida	Ixodidae	Whole body	Macouria (Ranch Le Papayer)	2016	Nymph	_	Engorged tick, collected on domestic horse	0	0	0	0	0	0
Dermacentor nitens	Tropical horse tick	Arachnida	_	Ixodida	Ixodidae	Whole body	Macouria (Ranch Le Papayer)	2016	Nymph	_	Engorged tick, collected on domestic horse	0	0	0	0	0	0
Dermacentor nitens	Tropical horse tick	Arachnida	_	Ixodida	Ixodidae	Whole body	Macouria (Ranch Le Papayer)	2016	Nymph	_	Engorged tick, collected on domestic horse	0	0	0	0	0	0
Dermacentor nitens	Tropical horse tick	Arachnida	_	Ixodida	Ixodidae	Whole body	Macouria (Ranch Le Papayer)	2016	Nymph	_	Engorged tick, collected on domestic horse	0	0	0	0	0	0
Dermacentor nitens	Tropical horse tick	Arachnida	_	Ixodida	Ixodidae	Whole body	Macouria (Ranch Le Papayer)	2016	Nymph	_	Engorged tick, collected on domestic horse	0	0	0	0	0	0
Dermacentor nitens	Tropical horse tick	Arachnida	_	Ixodida	Ixodidae	Whole body	Macouria (Ranch Le Papayer)	2016	Nymph	_	Engorged tick, collected on domestic horse	0	0	0	0	0	0
Dermacentor nitens	Tropical horse tick	Arachnida	_	Ixodida	Ixodidae	Whole body	Macouria (Ranch Le Papayer)	2016	Adult	Female	Engorged tick, collected on domestic horse	0	0	0	0	0	0
Dermacentor nitens	Tropical horse tick	Arachnida	_	Ixodida	Ixodidae	Whole body	Macouria (Ranch Le Papayer)	2016	Adult	Female	Engorged tick, collected on domestic horse	0	0	0	0	0	0
Dermacentor nitens	Tropical horse tick	Arachnida	_	Ixodida	Ixodidae	Whole body	Macouria (Ranch Le Papayer)	2016	Adult	Female	Engorged tick, collected on domestic horse	0	0	0	0	0	0
Dermacentor nitens	Tropical horse tick	Arachnida	_	Ixodida	Ixodidae	Whole body	Macouria (Ranch Le Papayer)	2016	Adult	Female	Engorged tick, collected on domestic horse	0	0	0	0	0	0
Dermacentor nitens	Tropical horse tick	Arachnida	_	Ixodida	Ixodidae	Whole body	Macouria (Ranch Le Papayer)	2016	Adult	Female	Engorged tick, collected on domestic horse	0	0	0	0	0	0
Dermacentor nitens	Tropical horse tick	Arachnida	_	Ixodida	Ixodidae	Whole body	Macouria (Ranch Le Papayer)	2016	Adult	Male	Engorged tick, collected on domestic horse	0	0	0	0	0	0
Dermacentor nitens	Tropical horse tick	Arachnida	_	Ixodida	Ixodidae	Whole body	Macouria (Ranch Le Papayer)	2016	Adult	Male	Engorged tick, collected on domestic horse	0	0	0	0	0	0
Dermacentor nitens	Tropical horse tick	Arachnida	_	Ixodida	Ixodidae	Whole body	Macouria (Ranch Le Papayer)	2016	Adult	Male	Engorged tick, collected on domestic horse	0	0	0	0	0	0
Dermacentor nitens	Tropical horse tick	Arachnida	_	Ixodida	Ixodidae	Whole body	Macouria (Ranch Le Papayer)	2016	Adult	Male	Engorged tick, collected on domestic horse	0	0	0	0	0	0
Dermacentor nitens	Tropical horse tick	Arachnida	_	Ixodida	Ixodidae	Whole body	Macouria (Ranch Le Papayer)	2016	Adult	Male	Engorged tick, collected on domestic horse	0	0	0	0	0	0
Dermacentor nitens	Tropical horse tick	Arachnida	_	Ixodida	Ixodidae	Whole body	Macouria (Ranch Le Papayer)	2016	Nymph	_	Engorged tick, collected on domestic horse	0	0	0	0	0	0
Dermacentor nitens	Tropical horse tick	Arachnida	_	Ixodida	Ixodidae	Whole body	Macouria (Ranch Le Papayer)	2016	Nymph	_	Engorged tick, collected on domestic horse	0	0	0	0	0	0
Dermacentor nitens	Tropical horse tick	Arachnida	_	Ixodida	Ixodidae	Whole body	Macouria (Ranch Le Papayer)	2016	Nymph	_	Engorged tick, collected on domestic horse	0	0	0	0	0	0
Dermacentor nitens	Tropical horse tick	Arachnida	_	Ixodida	Ixodidae	Whole body	Macouria (Ranch Le Papayer)	2016	Nymph	_	Engorged tick, collected on domestic horse	0	0	0	0	0	0
Dermacentor nitens	Tropical horse tick	Arachnida	_	Ixodida	Ixodidae	Whole body	Macouria (Ranch Le Papayer)	2016	Adult	Male	Engorged tick, collected on domestic horse	0	0	0	0	0	0
Dermacentor nitens	Tropical horse tick	Arachnida	_	Ixodida	Ixodidae	Whole body	Macouria (Ranch Le Papayer)	2016	Adult	Male	Engorged tick, collected on domestic horse	0	0	0	0	0	0
Dermacentor nitens	Tropical horse tick	Arachnida	_	Ixodida	Ixodidae	Whole body	Macouria (Ranch Le Papayer)	2016	Adult	Male	Engorged tick, collected on domestic horse	0	0	0	0	0	0
Dermacentor nitens	Tropical horse tick	Arachnida	_	Ixodida	Ixodidae	Whole body	Macouria (Ranch Le Papayer)	2016	Nymph	_	Engorged tick, collected on domestic horse	0	0	0	0	0	0
Dermacentor nitens	Tropical horse tick	Arachnida	_	Ixodida	Ixodidae	Whole body	Macouria (Ranch Le Papayer)	2016	Nymph	_	Engorged tick, collected on domestic horse	0	0	0	0	0	0
Dermacentor nitens	Tropical horse tick	Arachnida	_	Ixodida	Ixodidae	Whole body	Macouria (Ranch Le Papayer)	2016	Nymph	_	Engorged tick, collected on domestic horse	0	0	0	0	0	0
Dermacentor nitens	Tropical horse tick	Arachnida	_	Ixodida	Ixodidae	Whole body	Macouria (Ranch Le Papayer)	2016	Nymph	_	Engorged tick, collected on domestic horse	0	0	0	0	0	0
Dermacentor nitens	Tropical horse tick	Arachnida	_	Ixodida	Ixodidae	Whole body	Macouria (Ranch Le Papayer)	2016	Nymph	_	Engorged tick, collected on domestic horse	0	0	0	0	0	0
Dermacentor nitens	Tropical horse tick	Arachnida	_	Ixodida	Ixodidae	Whole body	Macouria (Ranch Le Papayer)	2016	Nymph	_	Engorged tick, collected on domestic horse	0	0	0	0	0	0
Haemaphysalis juxtakochi	_	Arachnida	_	Ixodida	Ixodidae	Whole body	Montagne Favard	2016	Nymph	_	Questing tick, collected on vegetation	0	0	0	0	0	0
Haemaphysalis juxtakochi	_	Arachnida	_	Ixodida	Ixodidae	Whole body	Kourou (Montagne des Singes)	2016	Nymph	_	Questing tick, collected on vegetation	0	0	0	0	0	0
Haemaphysalis juxtakochi	_	Arachnida	_	Ixodida	Ixodidae	Whole body	Kourou (Montagne des Singes)	2016	Nymph	_	Questing tick, collected on vegetation	0	0	0	0	0	0
Haemaphysalis juxtakochi	_	Arachnida	_	Ixodida	Ixodidae	Whole body	Petit-Saut (Montagne Plomb)	2016	Nymph	_	Questing tick, collected on vegetation	0	0	0	0	0	0
Haemaphysalis juxtakochi	_	Arachnida	_	Ixodida	Ixodidae	Whole body	Petit-Saut (Montagne Plomb)	2016	Nymph	_	Questing tick, collected on vegetation	0	0	0	0	0	0
Haemaphysalis juxtakochi	_	Arachnida	_	Ixodida	Ixodidae	Whole body	Petit-Saut (Montagne Plomb)	2016	Nymph	_	Questing tick, collected on vegetation	0	0	0	0	0	0
Haemaphysalis juxtakochi	_	Arachnida	_	Ixodida	Ixodidae	Whole body	Petit-Saut (Montagne Plomb)	2016	Nymph	_	Questing tick, collected on vegetation	0	0	0	0	0	0
Haemaphysalis juxtakochi	_	Arachnida	_	Ixodida	Ixodidae	Whole body	Petit-Saut (Montagne Plomb)	2016	Nymph	_	Questing tick, collected on vegetation	0	0	0	0	0	0
Ixodes luciae	Opossum tick	Arachnida	_	Ixodida	Ixodidae	Whole body	Rémire-Montjoly (Vidal)	2016	Nymph	_	Engorged tick, collected on opossum	0	0	0	0	0	0
Ixodes luciae	Opossum tick	Arachnida	_	Ixodida	Ixodidae	Whole body	Cayenne (Montagne du Tigre)	2017	Adult	Female	Engorged tick, collected on opossum	0	0	0	0	0	0
Ixodes luciae	Opossum tick	Arachnida	_	Ixodida	Ixodidae	Whole body	Cayenne (Montagne du Tigre)	2017	Adult	Female	Engorged tick, collected on opossum	0	0	0	0	0	0
Ixodes luciae	Opossum tick	Arachnida	_	Ixodida	Ixodidae	Whole body	Cayenne (Montagne du Tigre)	2017	Adult	Male	Engorged tick, collected on opossum	1	0	0	0	1	0
Ixodes luciae	Opossum tick	Arachnida	_	Ixodida	Ixodidae	Whole body	Cayenne (Montagne du Tigre)	2017	Adult	Male	Engorged tick, collected on opossum	0	0	0	0	0	0
Ixodes luciae	Opossum tick	Arachnida	_	Ixodida	Ixodidae	Whole body	Cayenne (Montagne du Tigre)	2017	Larva	_	Engorged tick, collected on opossum	0	0	0	0	0	0
												50	21	3	0	15	11	TOTAL
												4.30663	1.80879	0.258398	0	1.29199	0.947459	INFECTION FREQUENCY (%; n=1,161 specimens)
